# Supplementary material for: Spheroid Coculture of Hematopoietic Stem/Progenitor Cells and Monolayer Expanded Mesenchymal Stem/Stromal Cells in Polydimethylsiloxane Microwells Modestly Improves In Vitro Hematopoietic Stem/Progenitor Cell Expansion
Source: Tissue Eng Part C Methods. 2017 Apr 1;23(4):200–18. doi: 10.1089/ten.tec.2016.0329 (PMC5397247; doi:10.1089/ten.tec.2016.0329)
Supplement: Supplemental data [file Supp_Table1.xlsx]

## Sheet: Day 3
SUPPLEMENTARY TABLE S1. THIS EXCEL SPREADSHEET PROVIDES GENE EXPRESSION DATA FROM THE TWO-DIMENSIONAL AND THREE-DIMENSIONAL MESENCHYMAL STEM/STROMAL CELL CULTURES
Array_Address_Id	logFC	Fold Change	AveExpr	t	P.Value	adj.P.Val	B	TargetID	2D - 1	2D - 2	2D - 3	2D - 4	3D - 1	3D -2	3D - 3	3D - 4	Species	Source	Search_Key	Transcript	ILMN_Gene	Source_Reference_ID	RefSeq_ID	Unigene_ID	Entrez_Gene_ID	GI	Accession	Symbol	Protein_Product	Probe_Id	Probe_Type	Probe_Start	Probe_Sequence	Chromosome	Probe_Chr_Orientation	Probe_Coordinates	Cytoband	Definition	Ontology_Component	Ontology_Process	Ontology_Function	Synonyms	Obsolete_Probe_Id
3840154	5.95268	61.9349	7.69	48.5939	4.51615e-39	6.1657e-35	78.0247	SPP1	6.11242	6.01393	5.98987	5.95117	11.8658	11.9465	12.0018	12.0885	Homo sapiens	RefSeq	NM_001040058.1	ILMN_162506	SPP1	NM_001040058.1	NM_001040058.1		6696	91206461	NM_001040058.1	SPP1	NP_001035147.1	ILMN_2374449	A	561	GGTCACTGATTTTCCCACGGACCTGCCAGCAACCGAAGTTTTCACTCCAG	4	+	88902806-88902855	4q22.1b	Homo sapiens secreted phosphoprotein 1 (SPP1), transcript variant 1, mRNA.	The space external to the outermost structure of a cell. For cells without external protective or external encapsulating structures this refers to space outside of the plasma membrane. This term covers the host cell environment outside an intracellular parasite [goid 5576] [evidence IEA]; That part of a multicellular organism outside the cells proper, usually taken to be outside the plasma membra…	The formation of bone or of a bony substance, or the conversion of fibrous tissue or of cartilage into bone or a bony substance [goid 1503] [evidence IEA]; The attachment of a cell, either to another cell or to an underlying substrate such as the extracellular matrix, via cell adhesion molecules [goid 7155] [evidence IEA]; The formation of bone or of a bony substance, or the conversion of fibrous…	Functions to control the survival, growth, differentiation and effector function of tissues and cells [goid 5125] [evidence IEA]; Interacting selectively with any protein or protein complex (a complex of two or more proteins that may include other nonprotein molecules) [goid 5515] [evidence IEA]	BNSP; BSPI; OPN; MGC110940; ETA-1	BNSP; MGC110940; BSPI; OPN; ETA-1
3460070	5.77006	54.5711	8.03095	48.1362	6.72255e-39	6.1657e-35	77.6626	SPP1	6.52965	6.57459	6.82087	6.26789	12.3942	12.2594	12.1927	12.5368	Homo sapiens	RefSeq	NM_000582.2	ILMN_9394	SPP1	NM_000582.2	NM_000582.2		6696	38146097	NM_000582.2	SPP1	NP_000573.1	ILMN_1651354	S	806	GTCAGCTGGATGACCAGAGTGCTGAAACCCACAGCCACAAGCAGTCCAGA	4	+	88903786-88903835	4q22.1b	Homo sapiens secreted phosphoprotein 1 (SPP1), transcript variant 2, mRNA.	The space external to the outermost structure of a cell. For cells without external protective or external encapsulating structures this refers to space outside of the plasma membrane. This term covers the host cell environment outside an intracellular parasite [goid 5576] [evidence IEA]; That part of a multicellular organism outside the cells proper, usually taken to be outside the plasma membra…	The formation of bone or of a bony substance, or the conversion of fibrous tissue or of cartilage into bone or a bony substance [goid 1503] [evidence IEA]; The attachment of a cell, either to another cell or to an underlying substrate such as the extracellular matrix, via cell adhesion molecules [goid 7155] [evidence IEA]; The formation of bone or of a bony substance, or the conversion of fibrous…	Functions to control the survival, growth, differentiation and effector function of tissues and cells [goid 5125] [evidence IEA]; Interacting selectively with any protein or protein complex (a complex of two or more proteins that may include other nonprotein molecules) [goid 5515] [evidence IEA]	BNSP; BSPI; OPN; MGC110940; ETA-1	BNSP; BSPI; OPN; MGC110940; ETA-1
7150634	4.77362	27.3528	7.81118	51.4513	4.07795e-40	1.12205e-35	80.197	APOD	7.68543	8.04728	7.52005	8.12133	12.5259	12.5648	12.5837	12.6334	Homo sapiens	RefSeq	NM_001647.2	ILMN_28969	APOD	NM_001647.2	NM_001647.2		347	68161527	NM_001647.2	APOD	NP_001638.1	ILMN_1780170	S	635	CCTGGCCACCGACTATGAGAACTATGCCCTCGTGTATTCCTGTACCTGCA	3	-	196777220-196777269	3q29e	Homo sapiens apolipoprotein D (APOD), mRNA.	The space external to the outermost structure of a cell. For cells without external protective or external encapsulating structures this refers to space outside of the plasma membrane. This term covers the host cell environment outside an intracellular parasite [goid 5576] [pmid 14718574] [evidence NAS]; That part of a multicellular organism outside the cells proper, usually taken to be outside t…	The chemical reactions and pathways involving lipids, compounds soluble in an organic solvent but not, or sparingly, in an aqueous solvent. Includes fatty acids; neutral fats, other fatty-acid esters, and soaps; long-chain (fatty) alcohols and waxes; sphingoids and other long-chain bases; glycolipids, phospholipids and sphingolipids; and carotenes, polyprenols, sterols, terpenes and other isopren…	Enables the directed movement of substances (such as macromolecules, small molecules, ions) into, out of, within or between cells [goid 5215] [evidence IEA]; Enables the directed movement of lipids into, out of, within or between cells [goid 5319] [pmid 3453108] [evidence TAS]; Interacting selectively with retinoids, any member of a class of isoprenoids that contain or are derived from four preny…
5900564	4.4783	22.2896	6.30215	41.2574	4.30386e-36	2.36841e-32	71.6859	SLC16A6	5.60773	5.4832	5.44972	5.44627	10.0974	10.0963	9.79078	9.94028	Homo sapiens	RefSeq	NM_004694.2	ILMN_14509	SLC16A6	NM_004694.3	NM_004694.3		9120	141802120	NM_004694.3	SLC16A6	NP_004685.2	ILMN_1729691	S	2316	AAATACCAAGGTTCCCGTTAACAAATTACGGCCTCTGCTTGCTGGAAATG	17	-	66264629-66264678	17q24.2c	Homo sapiens solute carrier family 16, member 6 (monocarboxylic acid transporter 7) (SLC16A6), mRNA.	That fraction of cells, prepared by disruptive biochemical methods, that includes the plasma and other membranes [goid 5624] [pmid 9425115] [evidence TAS]; The membrane surrounding a cell that separates the cell from its external environment. It consists of a phospholipid bilayer and associated proteins [goid 5886] [evidence IEA]; Penetrating at least one phospholipid bilayer of a plasma membrane…	The directed movement of substances (such as macromolecules, small molecules, ions) into, out of, within or between cells, or within a multicellular organism [goid 6810] [evidence IEA]; The directed movement of monocarboxylic acids into, out of, within or between cells [goid 15718] [pmid 9425115] [evidence TAS]; The directed movement of substances (such as macromolecules, small molecules, ions) i…	Enables the directed movement of substances (such as macromolecules, small molecules, ions) into, out of, within or between cells [goid 5215] [evidence IEA]; Catalysis of the transfer of monocarboxylic acids from one side of the membrane to the other. A monocarboxylic acid is an organic acid with one COOH group [goid 8028] [pmid 9425115] [evidence TAS]; Enables the active transport of a solute ac…	MCT6; MCT7	MCT6
2750367	4.2612	19.1756	7.50352	29.7854	3.06267e-30	3.00962e-27	58.7746	PMAIP1	5.94837	5.73751	5.47824	5.35721	9.94208	9.89514	9.8976	9.97674	Homo sapiens	RefSeq	NM_021127.1	ILMN_25637	PMAIP1	NM_021127.1	NM_021127.1		5366	10863922	NM_021127.1	PMAIP1	NP_066950.1	ILMN_2098446	S	1770	CAGCCTAGAGGCAGCTATTTTACCATCTGGTATTTATGGTCTAATTTGTA	18	+	55722397-55722446	18q21.32b	Homo sapiens phorbol-12-myristate-13-acetate-induced protein 1 (PMAIP1), mRNA.	A semiautonomous, self replicating organelle that occurs in varying numbers, shapes, and sizes in the cytoplasm of virtually all eukaryotic cells. It is notably the site of tissue respiration [goid 5739] [pmid 15705586] [evidence IDA]	The process by which cytochrome c is enabled to move from the mitochondrial intermembrane space into the cytosol, which is an early step in apoptosis and leads to caspase activation [goid 1836] [pmid 15705586] [evidence IDA]; A process that directly activates any of the steps required for cell death by apoptosis [goid 6917] [pmid 15705586] [evidence IDA]; Upregulation of the activity of a caspase…	Interacting selectively with any protein or protein complex (a complex of two or more proteins that may include other nonprotein molecules) [goid 5515] [pmid 15694340] [evidence IPI]; Interacting selectively with any protein or protein complex (a complex of two or more proteins that may include other nonprotein molecules) [goid 5515] [pmid 15901672] [evidence IPI]; Interacting selectively with an…	APR; NOXA	NOXA; APR
5260095	4.24061	18.9038	7.3927	42.8323	8.99057e-37	6.18439e-33	73.1497	GJB2	6.8573	6.85663	6.87549	6.69975	11.1231	11.1331	11.0353	11.019	Homo sapiens	RefSeq	NM_004004.3	ILMN_175314	GJB2	NM_004004.4	NM_004004.4		2706	118572604	NM_004004.4	GJB2	NP_003995.2	ILMN_1769388	S	1977	GATGAGCTTTGTCTACTTCAAAAGTTTGTTTGCTTACCCCTTCAGCCTCC	13	-	19659909-19659958	13q12.11a	Homo sapiens gap junction protein, beta 2, 26kDa (GJB2), mRNA.	The lipid bilayer surrounding any of the compartments of the Golgi apparatus [goid 139] [pmid 11719551] [evidence EXP]; The membrane surrounding a cell that separates the cell from its external environment. It consists of a phospholipid bilayer and associated proteins [goid 5886] [pmid 11719551] [evidence EXP]; The membrane surrounding a cell that separates the cell from its external environment.…	The directed movement of substances (such as macromolecules, small molecules, ions) into, out of, within or between cells, or within a multicellular organism [goid 6810] [pmid 1324944] [evidence TAS]; Any process that mediates the transfer of information from one cell to another [goid 7267] [pmid 1324944] [evidence TAS]; The series of events required for an organism to receive an auditory stimulu…	A wide pore channel activity that enables a direct cytoplasmic connection from one cell to an adjacent cell. The gap junction can pass large solutes as well as electrical signals between cells. Gap junctions consist of two gap junction hemi-channels, or connexons, one contributed by each membrane through which the gap junction passes [goid 5243] [evidence IEA]; Interacting selectively with any pr…	DFNB1; NSRD1; HID; DFNA3; PPK; KID; CX26	DFNB1; NSRD1; HID; PPK; KID; DFNA3; CX26
4280577	3.89202	14.8462	6.60848	40.8182	6.72844e-36	2.64476e-32	71.2665	BMP2	5.91097	5.79537	5.94863	5.81001	9.85838	9.81847	9.68266	9.70984	Homo sapiens	RefSeq	NM_001200.1	ILMN_169022	BMP2	NM_001200.2	NM_001200.2		650	80861484	NM_001200.2	BMP2	NP_001191.1	ILMN_1722718	S	1726	TTGTGGCTCCCCCGGGGTATCACGCCTTTTACTGCCACGGAGAATGCCCT	20	+	6707486-6707535	20p12.3b	Homo sapiens bone morphogenetic protein 2 (BMP2), mRNA.	The space external to the outermost structure of a cell. For cells without external protective or external encapsulating structures this refers to space outside of the plasma membrane. This term covers the host cell environment outside an intracellular parasite [goid 5576] [evidence IEA]; The space external to the outermost structure of a cell. For cells without external protective or external en…	Branching of the ureteric bud [goid 1658] [evidence IEA]; A transition where an epithelial cell loses apical/basolateral polarity, severs intercellular adhesive junctions, degrades basement membrane components and becomes a migratory mesenchymal cell [goid 1837] [pmid 15110716] [evidence IDA]; The immediate defensive reaction (by vertebrate tissue) to infection or injury caused by chemical or phy…	Functions to control the survival, growth, differentiation and effector function of tissues and cells [goid 5125] [evidence IEA]; The function that stimulates a cell to grow or proliferate. Most growth factors have other actions besides the induction of cell growth or proliferation [goid 8083] [evidence IEA]; Any activity that stops or downregulates transcription of specific genes or sets of gene…	BMP2A	BMP2A
2030598	3.68983	12.9047	6.57363	40.1265	1.37282e-35	4.197e-32	70.5958	CNIH3	5.63259	5.60411	5.89866	5.82106	9.58805	9.41337	9.23476	9.43994	Homo sapiens	RefSeq	NM_152495.1	ILMN_1447	CNIH3	NM_152495.1	NM_152495.1		149111	22749038	NM_152495.1	CNIH3	NP_689708.1	ILMN_1749071	S	1970	AGCTCAGAAAATCCTGTGGAGTGGCTGCTCTGTACCGTGGGCATCCGGCA	1	+	222994470-222994519	1q42.12a	Homo sapiens cornichon homolog 3 (Drosophila) (CNIH3), mRNA.	Double layer of lipid molecules that encloses all cells, and, in eukaryotes, many organelles; may be a single or double lipid bilayer; also includes associated proteins [goid 16020] [evidence IEA]; Penetrating at least one phospholipid bilayer of a membrane. May also refer to the state of being buried in the bilayer with no exposure outside the bilayer. When used to describe a protein, indicates …	A series of reactions within the cell that occur as a result of a single trigger reaction or compound [goid 7242] [evidence IEA]		FLJ38993	FLJ38993
5340136	3.67955	12.8131	6.02325	22.805	1.43934e-25	4.95045e-23	48.1835	GALNT9	5.41529	4.85695	4.79583	4.93279	8.79628	8.77365	8.61783	8.61135	Homo sapiens	RefSeq	NM_021808.2	ILMN_16714	GALNT9	NM_021808.2	NM_021808.2		50614	38327555	NM_021808.2	GALNT9	NP_068580.2	ILMN_1653687	I	1484	AAGAGGGGTGCTGGAGGACATGGACAGCGACAAACCTGAGGCCGTGTCTA	12	-	131247063-131247112	12q24.33c	Homo sapiens UDP-N-acetyl-alpha-D-galactosamine:polypeptide N-acetylgalactosaminyltransferase 9 (GalNAc-T9) (GALNT9), mRNA.	The lipid bilayer surrounding any of the compartments of the Golgi apparatus [goid 139] [evidence IEA]; A compound membranous cytoplasmic organelle of eukaryotic cells, consisting of flattened, ribosome-free vesicles arranged in a more or less regular stack. The Golgi apparatus differs from the endoplasmic reticulum in often having slightly thicker membranes, appearing in sections as a characteri…	The formation of O-glycans by addition of glycosyl groups either to the hydroxyl group of peptidyl-serine, peptidyl-threonine, peptidyl-hydroxylysine, or peptidyl-hydroxyproline, or to the phenol group of peptidyl-tyrosine [goid 6493] [pmid 10978536] [evidence NAS]	Catalysis of the reaction: UDP-N-acetyl-D-galactosamine + polypeptide = UDP + N-acetyl-D-galactosaminyl-polypeptide. Catalyzes of the modification of serine or threonine residues in polypeptide chains by the transfer of a N-acetylgalactose from UDP-N-acetylgalactose to the hydroxyl group of the amino acid; it is the first step in O-glycan biosynthesis [goid 4653] [pmid 10978536] [evidence NAS]; I…	GALNAC-T9	GALNAC-T9
3290368	3.614	12.244	6.98062	32.8307	5.64083e-32	7.39083e-29	62.6522	IGFBP1	7.3549	7.53822	7.43641	7.59188	11.1433	11.1962	10.8466	11.1035	Homo sapiens	RefSeq	NM_001013029.1	ILMN_21490	IGFBP1	NM_001013029.1	NM_001013029.1		3484	61744448	NM_001013029.1	IGFBP1	NP_001013047.1	ILMN_2387385	A	900	ATGGATGGAGAGGCGGGACTCTGCTGGTGCGTCTACCCTTGGAATGGGAA	7	+	45899096-45899145	7p13b	Homo sapiens insulin-like growth factor binding protein 1 (IGFBP1), transcript variant 2, mRNA.	The space external to the outermost structure of a cell. For cells without external protective or external encapsulating structures this refers to space outside of the plasma membrane. This term covers the host cell environment outside an intracellular parasite [goid 5576] [evidence IEA]; That part of a multicellular organism outside the cells proper, usually taken to be outside the plasma membra…	Any process that modulates the frequency, rate or extent of cell growth [goid 1558] [evidence IEA]; The cascade of processes by which a signal interacts with a receptor, causing a change in the level or activity of a second messenger or other downstream target, and ultimately effecting a change in the functioning of the cell [goid 7165] [pmid 2454104] [evidence TAS]	Interacting selectively with an insulin-like growth factor, any member of a group of polypeptides that are structurally homologous to insulin and share many of its biological activities, but are immunologically distinct from it [goid 5520] [pmid 2454104] [evidence TAS]	PP12; hIGFBP-1; IGF-BP25; IBP1; AFBP	PP12; IGF-BP25; IBP1; hIGFBP-1; AFBP
670731	3.48301	11.1813	10.4612	40.6764	7.78032e-36	2.67594e-32	71.1301	CYTL1	8.36597	8.73534	8.2765	8.40986	11.9642	11.8985	12.0942	11.7851	Homo sapiens	RefSeq	NM_018659.2	ILMN_7848	CYTL1	NM_018659.2	NM_018659.2		54360	49472832	NM_018659.2	CYTL1	NP_061129.1	ILMN_2201596	S	480	GTCAGCTACCCAGACTTAATGGGCCAGAGCCATGACCCTCACAGGTCTTG	4	-	5067685-5067734	4p16.2a	Homo sapiens cytokine-like 1 (CYTL1), mRNA.	The space external to the outermost structure of a cell. For cells without external protective or external encapsulating structures this refers to space outside of the plasma membrane. This term covers the host cell environment outside an intracellular parasite [goid 5576] [evidence IEA]; That part of a multicellular organism outside the cells proper, usually taken to be outside the plasma membra…	The cascade of processes by which a signal interacts with a receptor, causing a change in the level or activity of a second messenger or other downstream target, and ultimately effecting a change in the functioning of the cell [goid 7165] [pmid 10857752] [evidence TAS]; The process whereby a chondroblast acquires specialized structural and/or functional features of a chondrocyte. A chondrocyte is…	Interacting selectively with one or more specific sites on a receptor molecule, a macromolecule that undergoes combination with a hormone, neurotransmitter, drug or intracellular messenger to initiate a change in cell function [goid 5102] [pmid 10857752] [evidence TAS]; Any transcription regulator activity required for initiation or upregulation of transcription [goid 16563] [evidence IEA]	C4orf4; C17	C4orf4; C17
5260047	3.44941	10.9239	8.34402	26.2589	5.11412e-28	3.51788e-25	53.7593	FABP5	5.98172	6.24744	5.42264	5.55839	9.23522	9.41032	9.39059	9.08468	Homo sapiens	RefSeq	NM_001444.1	ILMN_27564	FABP5	NM_001444.1	NM_001444.1		2171	4557580	NM_001444.1	FABP5	NP_001435.1	ILMN_1696302	S	262	AAGTTTGAAGAAACCACAGCTGATGGCAGAAAAACTCAGACTGTCTGCAA	8	+	82195737-82195773:82196108-82196120	8q21.13b	Homo sapiens fatty acid binding protein 5 (psoriasis-associated) (FABP5), mRNA.	All of the contents of a cell excluding the plasma membrane and nucleus, but including other subcellular structures [goid 5737] [pmid 16130169] [evidence TAS]	The directed movement of substances (such as macromolecules, small molecules, ions) into, out of, within or between cells, or within a multicellular organism [goid 6810] [evidence IEA]; The chemical reactions and pathways involving lipids, compounds soluble in an organic solvent but not, or sparingly, in an aqueous solvent. Includes fatty acids; neutral fats, other fatty-acid esters, and soaps; l…	Enables the directed movement of substances (such as macromolecules, small molecules, ions) into, out of, within or between cells [goid 5215] [evidence IEA]; Interacting selectively with a lipid [goid 8289] [evidence IEA]; Enables the directed movement of substances (such as macromolecules, small molecules, ions) into, out of, within or between cells [goid 5215] [evidence IEA]; Interacting select…	PA-FABP; PAFABP; E-FABP; EFABP	PA-FABP; PAFABP; E-FABP; EFABP
6980064	3.37356	10.3644	6.80562	34.134	1.13224e-32	1.94711e-29	64.2004	BMP6	5.87962	5.74986	6.15349	6.13155	9.47654	9.36322	9.13412	9.36205	Homo sapiens	RefSeq	NM_001718.2	ILMN_175517	BMP6	NM_001718.4	NM_001718.4		654	133930782	NM_001718.4	BMP6	NP_001709.1	ILMN_1747650	S	2604	AATGAGGGTGCCCAGCTTATAAGAATGGTGTTAGGGGGATGAGCATGCTG	6	+	7825617-7825666	6p24.3c	Homo sapiens bone morphogenetic protein 6 (BMP6), mRNA.	The space external to the outermost structure of a cell. For cells without external protective or external encapsulating structures this refers to space outside of the plasma membrane. This term covers the host cell environment outside an intracellular parasite [goid 5576] [evidence IEA]; That part of a multicellular organism outside the cells proper, usually taken to be outside the plasma membra…	The immediate defensive reaction (by vertebrate tissue) to infection or injury caused by chemical or physical agents. The process is characterized by local vasodilation, extravasation of plasma into intercellular spaces and accumulation of white blood cells and macrophages [goid 6954] [evidence IEA]; Any immune system process that functions in the calibrated response of an organism to a potential…	Functions to control the survival, growth, differentiation and effector function of tissues and cells [goid 5125] [evidence IEA]; Interacting selectively with any protein or protein complex (a complex of two or more proteins that may include other nonprotein molecules) [goid 5515] [evidence IEA]; The function that stimulates a cell to grow or proliferate. Most growth factors have other actions be…	VGR1; VGR	VGR1; VGR
6510608	3.32986	10.0551	7.16036	29.9933	2.30451e-30	2.34847e-27	59.0519	BTBD11	5.01106	4.55058	5.20376	4.89332	8.36675	8.29292	8.07068	8.27837	Homo sapiens	RefSeq	NM_152322.2	ILMN_506	BTBD11	NM_152322.2	NM_152322.2		121551	65786574	NM_152322.2	BTBD11	NP_689535.2	ILMN_1705066	A	2536	CTGTCACCTTCCTCCTCCCACTTCTGTATCCTCAGAGATGCTGCGTGGAT	12	+	106577350-106577399	12q23.3d	Homo sapiens BTB (POZ) domain containing 11 (BTBD11), transcript variant 1, mRNA.	Double layer of lipid molecules that encloses all cells, and, in eukaryotes, many organelles; may be a single or double lipid bilayer; also includes associated proteins [goid 16020] [evidence IEA]; Penetrating at least one phospholipid bilayer of a membrane. May also refer to the state of being buried in the bilayer with no exposure outside the bilayer. When used to describe a protein, indicates …		Interacting selectively with DNA (deoxyribonucleic acid) [goid 3677] [evidence IEA]; Interacting selectively with any protein or protein complex (a complex of two or more proteins that may include other nonprotein molecules) [goid 5515] [evidence IEA]	FLJ42845; FLJ33957	FLJ42845; FLJ33957
5900288	3.32926	10.0509	5.61228	26.7393	2.45913e-28	1.7806e-25	54.4797	LOC728510	4.59353	4.66333	4.38331	4.39429	7.84215	7.73413	8.04927	7.80349	Homo sapiens	RefSeq	XM_001714650.1	ILMN_349661	LOC728510	XM_001714650.1	XM_001714650.1		728510	169162523	XM_001714650.1	LOC728510	XP_001714702.1	ILMN_3305111	M	378	GGGTCCTTAGTGGCATGACTGAGTCGCTGGACCACTGTTGGAACCACCCT				1q41c	PREDICTED: Homo sapiens hypothetical LOC728510 (LOC728510), mRNA.
7510195	3.3264	10.031	6.07664	31.6687	2.48389e-31	2.62862e-28	61.2174	TGFB2	5.75165	5.37952	5.69063	5.24898	8.82718	8.98583	8.62514	9.04614	Homo sapiens	RefSeq	NM_003238.1	ILMN_3549	TGFB2	NM_003238.1	NM_003238.1		7042	4507462	NM_003238.1	TGFB2	NP_003229.1	ILMN_1812526	S	1187	CACGAACCCAAAGGGTACAATGCCAACTTCTGTGCTGGAGCATGCCCGTA	1	+	216677386-216677435	1q41c	Homo sapiens transforming growth factor, beta 2 (TGFB2), mRNA.	The space external to the outermost structure of a cell. For cells without external protective or external encapsulating structures this refers to space outside of the plasma membrane. This term covers the host cell environment outside an intracellular parasite [goid 5576] [pmid 16227582] [evidence IDA]; The space external to the outermost structure of a cell. For cells without external protectiv…	The developmental process by which the size or shape of a cell is generated and organized. Morphogenesis pertains to the creation of form [goid 902] [pmid 15896309] [evidence IDA]; The process whose specific outcome is the progression of the skeleton over time, from its formation to the mature structure. The skeleton is the bony framework of the body in vertebrates (endoskeleton) or the hard oute…	Interacting selectively with beta-amyloid peptide/protein and/or its precursor [goid 1540] [pmid 16227582] [evidence IDA]; [goid 4702] [pmid 12958365] [evidence IDA]; Interacting selectively with a type II transforming growth factor beta receptor [goid 5114] [pmid 11157754] [evidence IDA]; Functions to control the survival, growth, differentiation and effector function of tissues and cells [goid …	MGC116892; TGF-beta2	MGC116892; TGF-beta2
650639	3.21544	9.28848	5.81608	25.2274	2.56618e-27	1.35456e-24	52.1693	NR4A2	4.98926	4.78512	4.91172	4.97954	8.23634	8.2842	7.9116	8.06696	Homo sapiens	RefSeq	NM_006186.2	ILMN_28405	NR4A2	NM_006186.2	NM_006186.2		4929	27894347	NM_006186.2	NR4A2	NP_006177.1	ILMN_2339955	A	2994	TCCTGACAAAAGGGACACATAGTGTTTGTAACACCGTCCAACATTCCTTG	2	-	156889590-156889639	2q24.1c	Homo sapiens nuclear receptor subfamily 4, group A, member 2 (NR4A2), transcript variant 1, mRNA.	A membrane-bounded organelle of eukaryotic cells in which chromosomes are housed and replicated. In most cells, the nucleus contains all of the cell's chromosomes except the organellar chromosomes, and is the site of RNA synthesis and processing. In some species, or in specialized cell types, RNA metabolism or DNA replication may be absent [goid 5634] [pmid 7877627] [evidence TAS]	The synthesis of either RNA on a template of DNA or DNA on a template of RNA [goid 6350] [evidence IEA]; Any process that modulates the frequency, rate or extent of DNA-dependent transcription [goid 6355] [evidence IEA]; The cascade of processes by which a signal interacts with a receptor, causing a change in the level or activity of a second messenger or other downstream target, and ultimately e…	The function of binding to a specific DNA sequence in order to modulate transcription. The transcription factor may or may not also interact selectively with a protein or macromolecular complex [goid 3700] [evidence IEA]; Combining with a steroid hormone to initiate a change in cell activity [goid 3707] [evidence IEA]; Interacting selectively with any protein or protein complex (a complex of two …	RNR1; NOT; TINUR; NURR1; HZF-3	RNR1; NOT; TINUR; NURR1; HZF-3
990717	3.12963	8.75208	9.67878	22.8731	1.27895e-25	4.45449e-23	48.3008	LOC642956	7.08901	7.66237	7.07228	6.54138	10.209	10.2292	10.3376	10.326	Homo sapiens	RefSeq	XM_938166.3	ILMN_42416	LOC642956	XM_938166.3	XM_938166.3		642956	169209298	XM_938166.3	LOC642956	XP_943259.1	ILMN_3210741	A	36	CAGCTCGCCCGCACCCCTCATGGCCACAGTTCAGCAGCTGGAAGGAAGAT				15q25.3a	PREDICTED: Homo sapiens hypothetical LOC642956 (LOC642956), mRNA.
2060440	3.09591	8.54992	7.9258	33.0109	4.50187e-32	6.51942e-29	62.87	MAFB	8.9534	8.747	8.87974	8.99949	11.8851	12.0157	11.9342	12.0722	Homo sapiens	RefSeq	NM_005461.3	ILMN_170425	MAFB	NM_005461.3	NM_005461.3		9935	31652256	NM_005461.3	MAFB	NP_005452.2	ILMN_1764709	S	3018	TCCCATTTGAAATTGCTGGCGCTGCTGGCCGGATGCATTTTTGAGTTTGT	20	-	39314809-39314858	20q12b	Homo sapiens v-maf musculoaponeurotic fibrosarcoma oncogene homolog B (avian) (MAFB), mRNA.	A membrane-bounded organelle of eukaryotic cells in which chromosomes are housed and replicated. In most cells, the nucleus contains all of the cell's chromosomes except the organellar chromosomes, and is the site of RNA synthesis and processing. In some species, or in specialized cell types, RNA metabolism or DNA replication may be absent [goid 5634] [pmid 8001130] [evidence TAS]; Any complex, d…	The process whereby segments assume individual identities; exemplified in insects by the actions of the products of the homeotic genes [goid 7379] [evidence IEA]; The process whose specific outcome is the progression of sensory organs over time, from its formation to the mature structure [goid 7423] [pmid 8001130] [evidence TAS]; The process of gaseous exchange between an organism and its environ…	The function of binding to a specific DNA sequence in order to modulate transcription. The transcription factor may or may not also interact selectively with a protein or macromolecular complex [goid 3700] [evidence IEA]; Interacting selectively with a transcription factor, any protein required to initiate or regulate transcription [goid 8134] [pmid 10698492] [evidence IDA]; Interacting selective…	KRML; MGC43127	KRML; MGC43127
5080543	3.0367	8.20613	7.58752	28.3601	2.26139e-29	1.94444e-26	56.8212	TFPI2	8.21268	8.13046	7.96293	8.16816	11.2168	11.0736	11.4072	10.9542	Homo sapiens	RefSeq	NM_006528.2	ILMN_17570	TFPI2	NM_006528.2	NM_006528.2		7980	31543803	NM_006528.2	TFPI2	NP_006519.1	ILMN_2068104	S	726	GATGCCAAAGCTTCGCTTTGCCAGTAGAATCCGGAAAATTCGGAAGAAGC	7	-	93516139-93516188	7q21.3a	Homo sapiens tissue factor pathway inhibitor 2 (TFPI2), mRNA.	The space external to the outermost structure of a cell. For cells without external protective or external encapsulating structures this refers to space outside of the plasma membrane. This term covers the host cell environment outside an intracellular parasite [goid 5576] [evidence IEA]; A layer consisting mainly of proteins (especially collagen) and glycosaminoglycans (mostly as proteoglycans) …	The sequential process by which the multiple coagulation factors of the blood interact, ultimately resulting in the formation of an insoluble fibrin clot; it may be divided into three stages: stage 1, the formation of intrinsic and extrinsic prothrombin converting principle; stage 2, the formation of thrombin; stage 3, the formation of stable fibrin polymers [goid 7596] [evidence IEA]	Stops, prevents or reduces the activity of serine-type endopeptidases, enzymes that catalyze the hydrolysis of nonterminal peptide bonds in a polypeptide chain; a serine residue (and a histidine residue) are at the active center of the enzyme [goid 4867] [evidence IEA]; The action of a molecule that contributes to the structural integrity of the extracellular matrix [goid 5201] [pmid 8914837] [ev…	TFPI-2; PP5; FLJ21164	TFPI-2; PP5; FLJ21164
4540475	3.03048	8.1708	9.48343	22.9352	1.14856e-25	4.05163e-23	48.4075	FABP5L2	7.21455	7.45037	6.80533	7.27175	10.111	10.23	10.4119	10.0746	Homo sapiens	RefSeq	XM_001721172.1	ILMN_336422	FABP5L2	XM_001721172.1	XM_001721172.1		729163	169206156	XM_001721172.1	FABP5L2	XP_001721224.1	ILMN_3178258	A	163	GGGCGCAATGGCCAAGCCAGATTGTATCATCACTTGTGATGGCAGAAACC				13q14.3d	PREDICTED: Homo sapiens fatty acid binding protein 5-like 2 (FABP5L2), mRNA.
2470678	2.98396	7.91153	5.27695	34.4225	7.99622e-33	1.46677e-29	64.5349	PI15	4.44642	4.53232	4.4467	4.37139	7.36559	7.40959	7.48576	7.49715	Homo sapiens	RefSeq	NM_015886.3	ILMN_21478	PI15	NM_015886.3	NM_015886.3		51050	66932906	NM_015886.3	PI15	NP_056970.1	ILMN_1661895	S	6115	CTCACCTTCTCCAGTGCCTAGGAATATTCTTCTCTGAGCCCTAGGATTGA	8	+	75766647-75766696	8q21.11b	Homo sapiens peptidase inhibitor 15 (PI15), mRNA.	The space external to the outermost structure of a cell. For cells without external protective or external encapsulating structures this refers to space outside of the plasma membrane. This term covers the host cell environment outside an intracellular parasite [goid 5576] [evidence IEA]; All of the contents of a cell excluding the plasma membrane and nucleus, but including other subcellular stru…	Any process specifically pertinent to the functioning of integrated living units: cells, tissues, organs, and organisms. A process is a collection of molecular events with a defined beginning and end [goid 8150] [evidence ND ]	Stops, prevents or reduces the activity of an endopeptidase, any enzyme that hydrolyzes nonterminal peptide bonds in polypeptides [goid 4866] [evidence IEA]; Stops, prevents or reduces the activity of the serine endopeptidase trypsin [goid 30304] [pmid 9473672] [evidence NAS]	P24TI; CRISP8; DKFZp686F0366; P25TI	P24TI; CRISP8; DKFZp686F0366; P25TI
6020598	2.97768	7.87721	5.82475	21.2988	2.12471e-24	5.54674e-22	45.5076	PMAIP1	4.77676	4.44645	5.1638	4.59697	7.81327	7.59623	7.90834	7.69772	Homo sapiens	RefSeq	NM_021127.1	ILMN_25637	PMAIP1	NM_021127.1	NM_021127.1		5366	10863922	NM_021127.1	PMAIP1	NP_066950.1	ILMN_1689525	S	1223	GGTTCGAAATGCTCCTTGTCACATTAGTGTGCATCCTACAAAAAGTGATC	18	+	55721850-55721899	18q21.32b	Homo sapiens phorbol-12-myristate-13-acetate-induced protein 1 (PMAIP1), mRNA.	A semiautonomous, self replicating organelle that occurs in varying numbers, shapes, and sizes in the cytoplasm of virtually all eukaryotic cells. It is notably the site of tissue respiration [goid 5739] [pmid 15705586] [evidence IDA]	The process by which cytochrome c is enabled to move from the mitochondrial intermembrane space into the cytosol, which is an early step in apoptosis and leads to caspase activation [goid 1836] [pmid 15705586] [evidence IDA]; A process that directly activates any of the steps required for cell death by apoptosis [goid 6917] [pmid 15705586] [evidence IDA]; Upregulation of the activity of a caspase…	Interacting selectively with any protein or protein complex (a complex of two or more proteins that may include other nonprotein molecules) [goid 5515] [pmid 15694340] [evidence IPI]; Interacting selectively with any protein or protein complex (a complex of two or more proteins that may include other nonprotein molecules) [goid 5515] [pmid 15901672] [evidence IPI]; Interacting selectively with an…	APR; NOXA	NOXA; APR
1740343	2.97269	7.84998	7.89665	21.7922	8.64651e-25	2.64343e-22	46.4022	PCSK5	7.70265	7.16353	7.66594	6.5999	10.3192	10.2052	10.2911	10.5531	Homo sapiens	RefSeq	NM_006200.2	ILMN_6597	PCSK5	NM_006200.2	NM_006200.2		5125	20336245	NM_006200.2	PCSK5	NP_006191.2	ILMN_1767934	S	3082	ATGGGAGCCATTTGCAAGGATGCAACGGAAGAGTCCTGGGCGGAAGGAGG	9	+	77994461-77994482:77997973-77998000	9q21.13c	Homo sapiens proprotein convertase subtilisin/kexin type 5 (PCSK5), mRNA.	The space external to the outermost structure of a cell. For cells without external protective or external encapsulating structures this refers to space outside of the plasma membrane. This term covers the host cell environment outside an intracellular parasite [goid 5576] [evidence IEA]; That part of a multicellular organism outside the cells proper, usually taken to be outside the plasma membra…	The process whose specific outcome is the progression of the kidney over time, from its formation to the mature structure. The kidney is an organ that filters the blood and excretes the end products of body metabolism in the form of urine [goid 1822] [pmid 8940009] [evidence ISS]; The process whose specific outcome is the progression of the kidney over time, from its formation to the mature struc…	Catalysis of the hydrolysis of internal, alpha-peptide bonds in a polypeptide chain by a catalytic mechanism that involves a catalytic triad consisting of a serine nucleophile that is activated by a proton relay involving an acidic residue (e.g. aspartate or glutamate) and a basic residue (usually histidine) [goid 4252] [evidence IEA]; Catalysis of the hydrolysis of a peptide bond. A peptide bond…	PC6A; SPC6; PC6; PC5	PC6A; SPC6; PC6; PC5
7400497	2.95277	7.74234	5.82273	18.0729	1.20183e-21	1.95671e-19	39.179	IGFBP1	5.5856	6.0026	5.8837	5.45885	8.63415	8.87796	8.60145	8.69942	Homo sapiens	RefSeq	NM_000596.2	ILMN_19001	IGFBP1	NM_000596.2	NM_000596.2		3484	61744447	NM_000596.2	IGFBP1	NP_000587.1	ILMN_1728445	A	988	ACCCTTGGAATGGGAAGAGGATCCCTGGGTCTCCAGAGATCAGGGGAGAC	7	+	45899130-45899179	7p13b	Homo sapiens insulin-like growth factor binding protein 1 (IGFBP1), mRNA.	The space external to the outermost structure of a cell. For cells without external protective or external encapsulating structures this refers to space outside of the plasma membrane. This term covers the host cell environment outside an intracellular parasite [goid 5576] [evidence IEA]; That part of a multicellular organism outside the cells proper, usually taken to be outside the plasma membra…	Any process that modulates the frequency, rate or extent of cell growth [goid 1558] [evidence IEA]; The cascade of processes by which a signal interacts with a receptor, causing a change in the level or activity of a second messenger or other downstream target, and ultimately effecting a change in the functioning of the cell [goid 7165] [pmid 2454104] [evidence TAS]	Interacting selectively with an insulin-like growth factor, any member of a group of polypeptides that are structurally homologous to insulin and share many of its biological activities, but are immunologically distinct from it [goid 5520] [pmid 2454104] [evidence TAS]	PP12; IGF-BP25; IBP1; hIGFBP-1; AFBP	PP12; IGF-BP25; IBP1; hIGFBP-1; AFBP
7210647	2.95245	7.7406	6.09735	23.4614	4.66688e-26	1.83442e-23	49.3005	NKD2	4.44912	4.46603	4.42357	4.3514	7.57927	7.38954	7.44408	7.15836	Homo sapiens	RefSeq	NM_033120.2	ILMN_23021	NKD2	NM_033120.2	NM_033120.2		85409	31543291	NM_033120.2	NKD2	NP_149111.1	ILMN_1731206	S	1587	GGCGGTGAACACATCTGAAGCCACTATGTTTCCTGGCTCTAAGGCTCGTC	5	+	1038714-1038763	5p15.33d	Homo sapiens naked cuticle homolog 2 (Drosophila) (NKD2), mRNA.	All of the contents of a cell excluding the plasma membrane and nucleus, but including other subcellular structures [goid 5737] [evidence IEA]; The membrane surrounding a cell that separates the cell from its external environment. It consists of a phospholipid bilayer and associated proteins [goid 5886] [evidence IEA]; A vesicle formed of membrane or protein, found in the cytoplasm of a cell [goi…	The directed movement of substances (such as macromolecules, small molecules, ions) into, out of, within or between cells, or within a multicellular organism [goid 6810] [evidence IEA]; A process of secretion by a cell that results in the release of intracellular molecules (e.g. hormones, matrix proteins) contained within a membrane-bounded vesicle by fusion of the vesicle with the plasma membran…	Interacting selectively with calcium ions (Ca2+) [goid 5509] [evidence IEA]; Interacting selectively with any protein or protein complex (a complex of two or more proteins that may include other nonprotein molecules) [goid 5515] [pmid 15064403] [evidence IPI]	Naked2	Naked2
4150048	2.94396	7.69521	10.3572	24.4198	9.45221e-27	4.1948e-24	50.8813	FABP5	8.13671	8.43835	7.92589	7.35302	10.8617	10.9524	11.0241	11.0501	Homo sapiens	RefSeq	NM_001444.1	ILMN_27564	FABP5	NM_001444.1	NM_001444.1		2171	4557580	NM_001444.1	FABP5	NP_001435.1	ILMN_2146761	S	36	GCCCGCACCCACCATGGCCACAGTTCAGCAGCTGGAAGGAAGATGGCGCC	8	+	82192820-82192830:82192831-82192869	8q21.13b	Homo sapiens fatty acid binding protein 5 (psoriasis-associated) (FABP5), mRNA.	All of the contents of a cell excluding the plasma membrane and nucleus, but including other subcellular structures [goid 5737] [pmid 16130169] [evidence TAS]	The directed movement of substances (such as macromolecules, small molecules, ions) into, out of, within or between cells, or within a multicellular organism [goid 6810] [evidence IEA]; The chemical reactions and pathways involving lipids, compounds soluble in an organic solvent but not, or sparingly, in an aqueous solvent. Includes fatty acids; neutral fats, other fatty-acid esters, and soaps; l…	Enables the directed movement of substances (such as macromolecules, small molecules, ions) into, out of, within or between cells [goid 5215] [evidence IEA]; Interacting selectively with a lipid [goid 8289] [evidence IEA]; Enables the directed movement of substances (such as macromolecules, small molecules, ions) into, out of, within or between cells [goid 5215] [evidence IEA]; Interacting select…	PA-FABP; PAFABP; E-FABP; EFABP	PA-FABP; PAFABP; E-FABP; EFABP
620102	2.90802	7.5059	8.14053	33.4694	2.54941e-32	3.89706e-29	63.4187	MALL	8.28737	8.09767	8.21087	8.07858	11.1739	11.1024	11.0665	11.0292	Homo sapiens	RefSeq	NM_005434.3	ILMN_17870	MALL	NM_005434.3	NM_005434.3		7851	36054106	NM_005434.3	MALL	NP_005425.1	ILMN_2063168	S	2174	GCTCTTCTGTTGACCCAGACGAATAGGGCACAGCCCTGTAACTGCACGTG	2	-	110199078-110199127	2q13b	Homo sapiens mal, T-cell differentiation protein-like (MALL), mRNA.	The lipid bilayer surrounding any of the compartments of the Golgi apparatus [goid 139] [pmid 11294831] [evidence IDA]; The membrane surrounding a cell that separates the cell from its external environment. It consists of a phospholipid bilayer and associated proteins [goid 5886] [pmid 11294831] [evidence IDA]; Penetrating at least one phospholipid bilayer of a membrane. May also refer to the sta…	Any process involved in the maintenance of an internal equilibrium of cholesterol within an organism or cell [goid 42632] [pmid 11294831] [evidence NAS]	Interacting selectively with any protein or protein complex (a complex of two or more proteins that may include other nonprotein molecules) [goid 5515] [pmid 11294831] [evidence IPI]	MGC4419; BENE	MGC4419; BENE
3400019	2.79813	6.95539	8.32397	18.869	2.32355e-22	4.50229e-20	40.8233	RGS2	7.79215	7.80417	7.55165	8.17214	10.3469	10.5074	10.9466	10.5658	Homo sapiens	RefSeq	NM_002923.1	ILMN_26119	RGS2	NM_002923.1	NM_002923.1		5997	4506516	NM_002923.1	RGS2	NP_002914.1	ILMN_2197365	S	1243	CTGCAGTGTCCGTTATGAGTGCCAAAAATCTGTCTTGAAGGCAGCTACAC	1	+	191047925-191047974	1q31.2b	Homo sapiens regulator of G-protein signalling 2, 24kDa (RGS2), mRNA.		The progression of biochemical and morphological phases and events that occur in a cell during successive cell replication or nuclear replication events. Canonically, the cell cycle comprises the replication and segregation of genetic material followed by the division of the cell, but in endocycles or syncytial cells nuclear replication or nuclear division may not be followed by cell division [go…	Mediates the transfer of a signal from the outside to the inside of a cell by means other than the introduction of the signal molecule itself into the cell [goid 4871] [evidence IEA]; Increases the activity of a GTPase, an enzyme that catalyzes the hydrolysis of GTP [goid 5096] [pmid 10747990] [evidence TAS]; Interacting selectively with calmodulin, a calcium-binding protein with many roles, both…	G0S8	G0S8
2060477	2.78758	6.90472	6.13554	17.2204	7.44034e-21	1.07184e-18	37.3527	AGPAT9	4.65186	4.6479	4.55099	4.92073	7.57644	7.34216	7.3454	7.55504	Homo sapiens	RefSeq	NM_032717.3	ILMN_14413	AGPAT9	NM_032717.3	NM_032717.3		84803	40255053	NM_032717.3	AGPAT9	NP_116106.2	ILMN_1794875	S	2111	TCCTTGTTTGAATGCTGTAGATCTGTACCTAGTACCCCTCCCATCTACTG	4	+	84526603-84526652	4q21.23a	Homo sapiens 1-acylglycerol-3-phosphate O-acyltransferase 9 (AGPAT9), mRNA.	The irregular network of unit membranes, visible only by electron microscopy, that occurs in the cytoplasm of many eukaryotic cells. The membranes form a complex meshwork of tubular channels, which are often expanded into slitlike cavities called cisternae. The ER takes two forms, rough (or granular), with ribosomes adhering to the outer surface, and smooth (with no ribosomes attached) [goid 5783…	The chemical reactions and pathways, including anabolism and catabolism, by which living organisms transform chemical substances. Metabolic processes typically transform small molecules, but also include macromolecular processes such as DNA repair and replication, and protein synthesis and degradation [goid 8152] [evidence IEA]; The chemical reactions and pathways resulting in the formation of ph…	Catalysis of the reaction: acyl-CoA + 1-acyl-sn-glycerol 3-phosphate = CoA + 1,2-diacyl-sn-glycerol 3-phosphate [goid 3841] [evidence IEA]; Catalysis of the generalized reaction: acyl-carrier + reactant = acyl-reactant + carrier [goid 8415] [evidence IEA]; Catalysis of the transfer of a group, e.g. a methyl group, glycosyl group, acyl group, phosphorus-containing, or other groups, from one compou…	MAG1; AGPAT8; LPAAT-theta; GPAT3; MGC11324	MAG1; AGPAT8; LPAAT-theta; GPAT3; MGC11324
6400364	2.78497	6.89223	6.70278	22.7391	1.61415e-25	5.48312e-23	48.0698	NR4A2	6.10494	5.89279	6.11091	5.73393	8.82925	8.8198	8.6844	8.76538	Homo sapiens	RefSeq	NM_006186.2	ILMN_28405	NR4A2	NM_006186.2	NM_006186.2		4929	27894347	NM_006186.2	NR4A2	NP_006177.1	ILMN_1782305	A	2648	GTTGCGTGGGTGGCATGAGTTGAAGAAGGCAAAGGCTTGTAAATTTACCC	2	-	156889936-156889985	2q24.1c	Homo sapiens nuclear receptor subfamily 4, group A, member 2 (NR4A2), transcript variant 1, mRNA.	A membrane-bounded organelle of eukaryotic cells in which chromosomes are housed and replicated. In most cells, the nucleus contains all of the cell's chromosomes except the organellar chromosomes, and is the site of RNA synthesis and processing. In some species, or in specialized cell types, RNA metabolism or DNA replication may be absent [goid 5634] [pmid 7877627] [evidence TAS]	The synthesis of either RNA on a template of DNA or DNA on a template of RNA [goid 6350] [evidence IEA]; Any process that modulates the frequency, rate or extent of DNA-dependent transcription [goid 6355] [evidence IEA]; The cascade of processes by which a signal interacts with a receptor, causing a change in the level or activity of a second messenger or other downstream target, and ultimately e…	The function of binding to a specific DNA sequence in order to modulate transcription. The transcription factor may or may not also interact selectively with a protein or macromolecular complex [goid 3700] [evidence IEA]; Combining with a steroid hormone to initiate a change in cell activity [goid 3707] [evidence IEA]; Interacting selectively with any protein or protein complex (a complex of two …	RNR1; NOT; TINUR; NURR1; HZF-3	RNR1; NOT; TINUR; NURR1; HZF-3
2710735	2.78215	6.87878	8.24779	26.2926	4.85641e-28	3.42626e-25	53.8102	RASD1	8.08638	7.948	8.15876	7.35654	10.8863	10.7563	10.6154	10.6852	Homo sapiens	RefSeq	NM_016084.3	ILMN_13561	RASD1	NM_016084.3	NM_016084.3		51655	22027484	NM_016084.3	RASD1	NP_057168.1	ILMN_1740426	S	1441	GTCAGGACCCACGGGGCATTATCTTGTCTGTGATTCCGGGTTGCTGTGAC	17	-	17398006-17398055	17p11.2g	Homo sapiens RAS, dexamethasone-induced 1 (RASD1), mRNA.	The living contents of a cell; the matter contained within (but not including) the plasma membrane, usually taken to exclude large vacuoles and masses of secretory or ingested material. In eukaryotes it includes the nucleus and cytoplasm [goid 5622] [evidence IEA]; The membrane surrounding a cell that separates the cell from its external environment. It consists of a phospholipid bilayer and asso…	The cascade of processes by which a signal interacts with a receptor, causing a change in the level or activity of a second messenger or other downstream target, and ultimately effecting a change in the functioning of the cell [goid 7165] [pmid 10673050] [evidence TAS]; The cascade of processes by which a signal interacts with a receptor, causing a change in the level or activity of a second mess…	Interacting selectively with a nucleotide, any compound consisting of a nucleoside that is esterified with (ortho)phosphate or an oligophosphate at any hydroxyl group on the ribose or deoxyribose moiety [goid 166] [evidence IEA]; Catalysis of the reaction: GTP + H2O = GDP + phosphate [goid 3924] [pmid 10471929] [evidence TAS]; Interacting selectively with GTP, guanosine triphosphate [goid 5525] […	MGC:26290; DEXRAS1; AGS1	MGC:26290; DEXRAS1; AGS1
1090653	2.72185	6.59718	6.22023	20.7711	5.6674e-24	1.43063e-21	44.5304	C1ORF133	5.96809	6.36646	5.96201	5.59955	8.72677	8.60087	8.96261	8.67336	Homo sapiens	RefSeq	NR_024337.1	ILMN_370905	C1ORF133	NR_024337.1	NR_024337.1		574036	210147584	NR_024337.1	C1orf133		ILMN_3241665	S	481	CGAGGAGTGATCCTCCGACTGTGAAAAACCAGACCTCTGGCTGCCTGGCT	1	-	210405073-210405116:210406980-210406985	1q32.2c	Homo sapiens chromosome 1 open reading frame 133 (C1orf133), non-coding RNA. XM_001720763
580358	2.69332	6.46799	11.4064	32.8455	5.5371e-32	7.39083e-29	62.6701	FABP5L2	9.45713	9.73464	9.32506	9.45209	12.1439	12.1829	12.2056	12.2077	Homo sapiens	RefSeq	XM_001134012.2	ILMN_177732	FABP5L2	XM_001134012.2	XM_001134012.2		729163	169206420	XM_001134012.2	FABP5L2	XP_001134012.1	ILMN_3266606	M	306	CACAGACTGTCTGCAACTTTACAGATGGTGCATTGGTTCAGCATCAGGAG				13q14.3d	PREDICTED: Homo sapiens fatty acid binding protein 5-like 2 (FABP5L2), mRNA.
670386	2.69113	6.45817	6.33647	22.635	1.93536e-25	6.49409e-23	47.8896	ID1	4.71105	4.49349	4.63081	4.79601	7.45674	7.35387	7.34708	7.20875	Homo sapiens	RefSeq	NM_181353.1	ILMN_28002	ID1	NM_181353.1	NM_181353.1		3397	31317296	NM_181353.1	ID1	NP_851998.1	ILMN_1664861	A	901	TGAGGGAGAACAAGACCGATCGGCGGCCACTGCGCCCTTAACTGCATCCA	20	+	29657653-29657702	20q11.21b	Homo sapiens inhibitor of DNA binding 1, dominant negative helix-loop-helix protein (ID1), transcript variant 2, mRNA.	A membrane-bounded organelle of eukaryotic cells in which chromosomes are housed and replicated. In most cells, the nucleus contains all of the cell's chromosomes except the organellar chromosomes, and is the site of RNA synthesis and processing. In some species, or in specialized cell types, RNA metabolism or DNA replication may be absent [goid 5634] [evidence IEA]	The biological process whose specific outcome is the progression of a multicellular organism over time from an initial condition (e.g. a zygote or a young adult) to a later condition (e.g. a multicellular animal or an aged adult) [goid 7275] [evidence IEA]; Any process that modulates the frequency, rate or extent of the synthesis of either RNA on a template of DNA or DNA on a template of RNA [goi…	Interacting selectively with any protein or protein complex (a complex of two or more proteins that may include other nonprotein molecules) [goid 5515] [pmid 17855368] [evidence IPI]; Interacting selectively with any protein or protein complex (a complex of two or more proteins that may include other nonprotein molecules) [goid 5515] [pmid 15694377] [evidence IPI]; Interacting selectively with an…	ID	ID
7510619	2.68934	6.45017	6.40484	28.3886	2.17068e-29	1.92666e-26	56.8612	C11ORF87	6.75156	6.50082	6.57269	6.22246	9.26482	9.20158	9.26995	9.23141	Homo sapiens	RefSeq	NM_207645.1	ILMN_10687	C11ORF87	NM_207645.2	NM_207645.2		399947	141801845	NM_207645.2	C11orf87	NP_997528.1	ILMN_1810376	S	2237	CTGGATGAGAAATTCAGTGGTGCAGACCTGGCTTCTGCTGTTTCCAGAAG	11	+	108801432-108801481	11q22.3d	Homo sapiens chromosome 11 open reading frame 87 (C11orf87), mRNA.
1030008	2.68059	6.41118	7.34686	27.7488	5.48123e-29	4.30903e-26	55.9537	TGFB3	7.54452	7.92112	7.67053	7.67692	10.3077	10.4724	10.3694	10.3592	Homo sapiens	RefSeq	NM_003239.1	ILMN_13811	TGFB3	NM_003239.1	NM_003239.1		7043	4507464	NM_003239.1	TGFB3	NP_003230.1	ILMN_1687652	S	2317	GTCTTCCCCCACTTCCCCTCCAAGACCCTGTGTTCATTTGGTGTTCCTGG	14	-	75494408-75494457	14q24.3b	Homo sapiens transforming growth factor, beta 3 (TGFB3), mRNA.	The space external to the outermost structure of a cell. For cells without external protective or external encapsulating structures this refers to space outside of the plasma membrane. This term covers the host cell environment outside an intracellular parasite [goid 5576] [evidence IEA]; The space external to the outermost structure of a cell. For cells without external protective or external en…	The process whose specific outcome is the progression of the embryo in the uterus over time, from formation of the zygote in the oviduct, to birth [goid 1701] [evidence IEA]; A transition where an epithelial cell loses apical/basolateral polarity, severs intercellular adhesive junctions, degrades basement membrane components and becomes a migratory mesenchymal cell [goid 1837] [pmid 14679171] [ev…	Interacting selectively with a type II transforming growth factor beta receptor [goid 5114] [pmid 18243111] [evidence IDA]; Interacting selectively with a type II transforming growth factor beta receptor [goid 5114] [pmid 11157754] [evidence IDA]; The function that stimulates a cell to grow or proliferate. Most growth factors have other actions besides the induction of cell growth or proliferatio…	FLJ16571; ARVD; TGF-beta3	FLJ16571; ARVD; TGF-beta3
10433	2.67609	6.39121	7.65496	24.5651	7.45565e-27	3.47698e-24	51.1159	ITGA10	8.32887	8.08451	8.46698	7.5433	10.925	10.8448	10.6679	10.9552	Homo sapiens	RefSeq	NM_003637.3	ILMN_27053	ITGA10	NM_003637.3	NM_003637.3		8515	38569397	NM_003637.3	ITGA10	NP_003628.2	ILMN_1700144	S	4995	ACTAGCAGTCACAGAACCTGTCCTCCCAGGCTGTTCCTGAGGCCTGACCA	1	+	144255050-144255099	1q21.1b	Homo sapiens integrin, alpha 10 (ITGA10), mRNA.	A protein complex that is composed of one alpha subunit and one beta subunit, both of which are members of the integrin superfamily of cell adhesion receptors; the complex spans the plasma membrane and binds to extracellular matrix ligands, cell-surface ligands, and soluble ligands [goid 8305] [pmid 9685391] [evidence TAS]; Double layer of lipid molecules that encloses all cells, and, in eukaryot…	The attachment of a cell, either to another cell or to an underlying substrate such as the extracellular matrix, via cell adhesion molecules [goid 7155] [evidence IEA]; The binding of a cell to the extracellular matrix via adhesion molecules [goid 7160] [pmid 9685391] [evidence TAS]; Any series of molecular signals generated as a consequence of an integrin binding to one of its physiological liga…	Interacting selectively with magnesium (Mg) ions [goid 287] [evidence IEA]; Combining with an extracellular or intracellular messenger to initiate a change in cell activity [goid 4872] [evidence IEA]; Interacting selectively with calcium ions (Ca2+) [goid 5509] [evidence IEA]; Interacting selectively with collagen, a group of fibrous proteins of very high tensile strength that form the main compo…	PRO827	PRO827
5130154	2.61747	6.13671	6.67551	17.7795	2.23404e-21	3.43406e-19	38.5582	RGS17	6.62642	6.15117	6.47012	5.97982	8.78846	9.00856	8.99179	9.07119	Homo sapiens	RefSeq	NM_012419.4	ILMN_25210	RGS17	NM_012419.4	NM_012419.4		26575	56790938	NM_012419.4	RGS17	NP_036551.3	ILMN_1725485	S	1373	GGAAAATCCTAATGGGGATTCCTCTGGTTGTTCACTGCCAAAACTGTGGC	6	-	153373899-153373948	6q25.2a	Homo sapiens regulator of G-protein signaling 17 (RGS17), mRNA.	Double layer of lipid molecules that encloses all cells, and, in eukaryotes, many organelles; may be a single or double lipid bilayer; also includes associated proteins [goid 16020] [evidence IEA]	Any process that stops, prevents or reduces the frequency, rate or extent of signal transduction [goid 9968] [evidence IEA]	Mediates the transfer of a signal from the outside to the inside of a cell by means other than the introduction of the signal molecule itself into the cell [goid 4871] [evidence IEA]	RGS-17; hRGS17; RGSZ2	hRGS17; RGSZ2; RGS-17
1230630	2.60049	6.06494	6.8887	19.9638	2.6463e-23	5.96828e-21	42.9936	PITPNC1	5.29003	5.87119	5.18814	6.0653	8.12731	8.15355	8.06194	8.20559	Homo sapiens	RefSeq	NM_181671.1	ILMN_12660	PITPNC1	NM_181671.1	NM_181671.1		26207	32307141	NM_181671.1	PITPNC1	NP_858057.1	ILMN_1670638	I	1096	GCAATCAGCATTCCTCCCCTGTGGATGACATAGAGAGTCATGCCCAAACA	17	+	63113710-63113759	17q24.2b	Homo sapiens phosphatidylinositol transfer protein, cytoplasmic 1 (PITPNC1), transcript variant 2, mRNA.	The living contents of a cell; the matter contained within (but not including) the plasma membrane, usually taken to exclude large vacuoles and masses of secretory or ingested material. In eukaryotes it includes the nucleus and cytoplasm [goid 5622] [evidence IEA]; All of the contents of a cell excluding the plasma membrane and nucleus, but including other subcellular structures [goid 5737] [pmid…	The directed movement of lipids into, out of, within or between cells. Lipids are compounds soluble in an organic solvent but not, or sparingly, in an aqueous solvent [goid 6869] [evidence IEA]; The cascade of processes by which a signal interacts with a receptor, causing a change in the level or activity of a second messenger or other downstream target, and ultimately effecting a change in the f…	Interacting selectively with a lipid [goid 8289] [evidence IEA]; Enables the directed movement of phosphatidylinositol into, out of, within or between cells. Phosphatidylinositol refers to any glycophospholipids with its sn-glycerol 3-phosphate residue is esterified to the 1-hydroxyl group of 1D-myo-inositol [goid 8526] [pmid 10531358] [evidence IMP]	RDGBB; RDGB-BETA; RDGBB1	RDGBB; RDGB-BETA; RDGBB1
4490626	2.54212	5.82446	5.67252	17.7243	2.51258e-21	3.81953e-19	38.4405	PI15	4.95094	5.04363	4.91558	5.14229	7.79215	7.4551	7.36631	7.55504	Homo sapiens	RefSeq	NM_015886.3	ILMN_21478	PI15	NM_015886.3	NM_015886.3		51050	66932906	NM_015886.3	PI15	NP_056970.1	ILMN_2071446	S	6310	AGTCTTTCAGTTTGGGGGAGAATTAAATACTGTGCTAAGCTGGTGCTTGG	8	+	75766842-75766891	8q21.11b	Homo sapiens peptidase inhibitor 15 (PI15), mRNA.	The space external to the outermost structure of a cell. For cells without external protective or external encapsulating structures this refers to space outside of the plasma membrane. This term covers the host cell environment outside an intracellular parasite [goid 5576] [evidence IEA]; All of the contents of a cell excluding the plasma membrane and nucleus, but including other subcellular stru…	Any process specifically pertinent to the functioning of integrated living units: cells, tissues, organs, and organisms. A process is a collection of molecular events with a defined beginning and end [goid 8150] [evidence ND ]	Stops, prevents or reduces the activity of an endopeptidase, any enzyme that hydrolyzes nonterminal peptide bonds in polypeptides [goid 4866] [evidence IEA]; Stops, prevents or reduces the activity of the serine endopeptidase trypsin [goid 30304] [pmid 9473672] [evidence NAS]	P24TI; CRISP8; DKFZp686F0366; P25TI	P24TI; CRISP8; DKFZp686F0366; P25TI
3890541	2.53946	5.81371	6.17994	18.6911	3.33855e-22	6.12401e-20	40.4608	ITGA2	6.01792	5.72635	5.91129	5.62761	8.5696	8.5462	8.21479	8.2262	Homo sapiens	RefSeq	NM_002203.2	ILMN_12662	ITGA2	NM_002203.3	NM_002203.3		3673	116295257	NM_002203.3	ITGA2	NP_002194.2	ILMN_1665792	S	5146	ACCCCAGTCACTAGGATGCAGATGGACCACACTTTGAGAAACACCACCCA	5	+	52386964-52387013	5q11.2b	Homo sapiens integrin, alpha 2 (CD49B, alpha 2 subunit of VLA-2 receptor) (ITGA2), mRNA.	The membrane surrounding a cell that separates the cell from its external environment. It consists of a phospholipid bilayer and associated proteins [goid 5886] [pmid 1763388] [evidence TAS]; The membrane surrounding a cell that separates the cell from its external environment. It consists of a phospholipid bilayer and associated proteins [goid 5886] [pmid 10778855] [evidence EXP]; The membrane s…	The attachment of a cell, either to another cell or to an underlying substrate such as the extracellular matrix, via cell adhesion molecules [goid 7155] [pmid 10942362] [evidence TAS]; The attachment of a cell, either to another cell or to an underlying substrate such as the extracellular matrix, via cell adhesion molecules [goid 7155] [pmid 10201960] [evidence TAS]; The binding of a cell to the …	Interacting selectively with magnesium (Mg) ions [goid 287] [evidence IEA]; Combining with an extracellular or intracellular messenger to initiate a change in cell activity [goid 4872] [evidence IEA]; Interacting selectively with calcium ions (Ca2+) [goid 5509] [evidence IEA]; Interacting selectively with collagen, a group of fibrous proteins of very high tensile strength that form the main compo…	CD49B; VLAA2; VLA-2; BR; GPIa	CD49B; VLAA2; VLA-2; BR; GPIa
3060008	2.51854	5.73001	5.85228	16.2966	5.80312e-20	7.19247e-18	35.2924	C2CD4B	4.4518	4.56858	4.4187	4.64338	7.36906	6.87139	6.79423	7.07697	Homo sapiens	RefSeq	NM_001007595.2	ILMN_6857	C2CD4B	NM_001007595.2	NM_001007595.2		388125	157278360	NM_001007595.2	C2CD4B	NP_001007596.2	ILMN_3248551	S	1451	CCAAGGAAAAATGGGTTGGCTTGGGACTGGGAGAGAAAGGAAGTACACCC	15	-	62455812-62455861	15q22.2b	Homo sapiens C2 calcium-dependent domain containing 4B (C2CD4B), mRNA.				NLF2
520176	2.50437	5.67403	6.21397	25.3084	2.25643e-27	1.21737e-24	52.2963	PCSK1	5.76533	5.40214	5.53824	5.89834	8.0869	8.20769	7.98586	8.22425	Homo sapiens	RefSeq	NM_000439.3	ILMN_178294	PCSK1	NM_000439.3	NM_000439.3		5122	20336241	NM_000439.3	PCSK1	NP_000430.3	ILMN_2081813	S	4977	GTAGCTGAGTTTAACATGTGTGGTCTTGGTATTCTTAAGGGAACTTCCAC	5	-	95752728-95752777	5q15d	Homo sapiens proprotein convertase subtilisin/kexin type 1 (PCSK1), mRNA.	That part of a multicellular organism outside the cells proper, usually taken to be outside the plasma membranes, and occupied by fluid [goid 5615] [pmid 8397508] [evidence IDA]; A vesicle formed of membrane or protein, found in the cytoplasm of a cell [goid 31410] [evidence IEA]	The hydrolysis of a peptide bond or bonds within a protein [goid 6508] [pmid 9207799] [evidence TAS]; Any process that mediates the transfer of information from one cell to another [goid 7267] [pmid 9207799] [evidence TAS]; The chemical reactions and pathways, including anabolism and catabolism, by which living organisms transform chemical substances. Metabolic processes typically transform small…	Catalysis of the hydrolysis of internal, alpha-peptide bonds in a polypeptide chain by a catalytic mechanism that involves a catalytic triad consisting of a serine nucleophile that is activated by a proton relay involving an acidic residue (e.g. aspartate or glutamate) and a basic residue (usually histidine) [goid 4252] [evidence IEA]; Interacting selectively with calcium ions (Ca2+) [goid 5509] …	PC3; NEC1; PC1; SPC3	PC3; NEC1; PC1; SPC3
830682	2.49562	5.63971	7.68082	17.0106	1.17772e-20	1.62838e-18	36.8923	LOC387934	6.0461	5.86099	5.54447	6.26583	8.36151	8.33014	8.7203	8.18967	Homo sapiens	RefSeq	XM_937508.1	ILMN_32593	LOC387934	XM_937508.2	XM_937508.2		387934	113424407	XM_937508.2	LOC387934	XP_942601.1	ILMN_1779852	A	398	GATGGGAAATTAGTGGTGGAGTGTGTCATGAACCATGTCGCCTGTACTCG				13q22.1a	PREDICTED: Homo sapiens similar to Fatty acid-binding protein, epidermal (E-FABP) (Psoriasis-associated fatty acid-binding protein homolog) (PA-FABP) (LOC387934), mRNA.
6110142	2.48571	5.6011	6.00595	18.8305	2.51242e-22	4.80064e-20	40.7451	IBSP	5.71152	5.61422	5.43001	5.47975	7.77309	8.0441	8.43877	7.97965	Homo sapiens	RefSeq	NM_004967.2	ILMN_11684	IBSP	NM_004967.2	NM_004967.2		3381	13259536	NM_004967.2	IBSP	NP_004958.1	ILMN_1719194	S	988	CGGGGAACCTCGTGGGGACAATTACCGAGCCTATGAAGATGAGTACAGCT	4	+	88951981-88952030	4q22.1a	Homo sapiens integrin-binding sialoprotein (bone sialoprotein, bone sialoprotein II) (IBSP), mRNA.	The space external to the outermost structure of a cell. For cells without external protective or external encapsulating structures this refers to space outside of the plasma membrane. This term covers the host cell environment outside an intracellular parasite [goid 5576] [evidence IEA]	The formation of bone or of a bony substance, or the conversion of fibrous tissue or of cartilage into bone or a bony substance [goid 1503] [evidence IEA]; The attachment of a cell, either to another cell or to an underlying substrate such as the extracellular matrix, via cell adhesion molecules [goid 7155] [evidence IEA]	Interacting selectively with any protein or protein complex (a complex of two or more proteins that may include other nonprotein molecules) [goid 5515] [evidence IEA]	BNSP; BSP-II; BSP; SP-II	BNSP; BSP-II; BSP; SP-II
7200609	2.48393	5.5942	6.09734	19.3035	9.69637e-23	2.02118e-20	41.6968	PCSK1	5.45812	5.24143	5.40264	5.83943	7.9678	8.02588	7.63758	8.05932	Homo sapiens	RefSeq	NM_000439.3	ILMN_178294	PCSK1	NM_000439.3	NM_000439.3		5122	20336241	NM_000439.3	PCSK1	NP_000430.3	ILMN_1710859	S	4248	GTAGAGGGTGTTTGCAGAGCAATGCCCGTAATGCTTAGAGAATGTTCTCC	5	-	95753457-95753506	5q15d	Homo sapiens proprotein convertase subtilisin/kexin type 1 (PCSK1), mRNA.	That part of a multicellular organism outside the cells proper, usually taken to be outside the plasma membranes, and occupied by fluid [goid 5615] [pmid 8397508] [evidence IDA]; A vesicle formed of membrane or protein, found in the cytoplasm of a cell [goid 31410] [evidence IEA]	The hydrolysis of a peptide bond or bonds within a protein [goid 6508] [pmid 9207799] [evidence TAS]; Any process that mediates the transfer of information from one cell to another [goid 7267] [pmid 9207799] [evidence TAS]; The chemical reactions and pathways, including anabolism and catabolism, by which living organisms transform chemical substances. Metabolic processes typically transform small…	Catalysis of the hydrolysis of internal, alpha-peptide bonds in a polypeptide chain by a catalytic mechanism that involves a catalytic triad consisting of a serine nucleophile that is activated by a proton relay involving an acidic residue (e.g. aspartate or glutamate) and a basic residue (usually histidine) [goid 4252] [evidence IEA]; Interacting selectively with calcium ions (Ca2+) [goid 5509] …	PC3; NEC1; PC1; SPC3	PC3; NEC1; PC1; SPC3
1400743	2.47649	5.56542	5.49839	17.5097	3.97789e-21	5.98096e-19	37.9802	C12ORF48	5.95489	5.67779	5.41937	5.34609	8.15667	8.03008	8.19092	8.08786	Homo sapiens	RefSeq	NM_002674.2	ILMN_42497	C12ORF48	NM_017915.2	NM_017915.2		55010	90819238	NM_017915.2	C12orf48	NP_060385.2	ILMN_1654429	S	2349	GAGTCTACCGACCTTGTTGGCAAGTCTGATACCTGTTGGTCCACATCATC	12	+	101114588-101114637	12q23.2a	Homo sapiens chromosome 12 open reading frame 48 (C12orf48), mRNA.	A membrane-bounded organelle of eukaryotic cells in which chromosomes are housed and replicated. In most cells, the nucleus contains all of the cell's chromosomes except the organellar chromosomes, and is the site of RNA synthesis and processing. In some species, or in specialized cell types, RNA metabolism or DNA replication may be absent [goid 5634] [evidence IEA]; All of the contents of a cell…		Interacting selectively with DNA (deoxyribonucleic acid) [goid 3677] [evidence IEA]	FLJ20641	MCH
3440253	2.47165	5.54677	6.06173	18.8241	2.54553e-22	4.83035e-20	40.732	SNAP25	4.64451	4.5578	5.06986	5.17073	7.12096	7.24293	7.23788	7.54774	Homo sapiens	RefSeq	NM_003081.2	ILMN_30021	SNAP25	NM_130811.1	NM_130811.1		6616	18765734	NM_130811.1	SNAP25	NP_570824.1	ILMN_1740555	A	1976	CCTCCTGTCTCCTCTGTCAGTTTGTGAAGTGATTGACATTTTGTAGCTAG	20	+	10235839-10235888	20p12.2b	Homo sapiens synaptosomal-associated protein, 25kDa (SNAP25), transcript variant 2, mRNA.	Double layer of lipid molecules that encloses all cells, and, in eukaryotes, many organelles; may be a single or double lipid bilayer; also includes associated proteins [goid 16020] [evidence IEA]; Any of the discrete particles (nerve-ending particles) formed from the clublike presynaptic nerve endings that resist disruption and are snapped or torn off their attachments when brain tissue is homog…	The directed movement of neurotransmitters into neurons or glial cells. This process leads to inactivation and recycling of neurotransmitters. It does not occur during cholinergic synaptic transmission. Instead, acetylcholine is enzymatically degraded in the synaptic cleft [goid 1504] [pmid 8760387] [evidence NAS]; The process of communication from a neuron to a target (neuron, muscle, or secreto…	Interacting selectively with any protein or protein complex (a complex of two or more proteins that may include other nonprotein molecules) [goid 5515] [pmid 11438518] [evidence IPI]; Interacting selectively with any protein or protein complex (a complex of two or more proteins that may include other nonprotein molecules) [goid 5515] [pmid 8692999] [evidence IPI]	SNAP; dJ1068F16.2; SNAP-25; FLJ23079; RIC-4; SEC9; RIC4; bA416N4.2	SNAP; dJ1068F16.2; SNAP-25; FLJ23079; RIC-4; SEC9; RIC4; bA416N4.2
4060008	2.43655	5.41345	8.40757	22.0468	5.47343e-25	1.75118e-22	46.8568	CAMK2N1	9.81256	9.91704	10.0067	8.99847	12.1786	12.3218	12.3166	11.9912	Homo sapiens	RefSeq	NM_018584.4	ILMN_22077	CAMK2N1	NM_018584.5	NM_018584.5		55450	115387115	NM_018584.5	CAMK2N1	NP_061054.2	ILMN_1794863	S	1063	TATGACCGACAAGGCACCTCCTGGTGTCTAACTCCCCCAAAGACAATGAG	1	-	20810122-20810141:20810142-20810171	1p36.12b	Homo sapiens calcium/calmodulin-dependent protein kinase II inhibitor 1 (CAMK2N1), mRNA.	The membrane surrounding a cell that separates the cell from its external environment. It consists of a phospholipid bilayer and associated proteins [goid 5886] [evidence IEA]; The post synaptic density is a region that lies adjacent to the cytoplasmic face of the postsynaptic membrane at excitatory synapse. It forms a disc that consists of a range of proteins with different functions, some of wh…		Stops, prevents or reduces the activity of a protein kinase, an enzyme which phosphorylates a protein [goid 4860] [evidence IEA]; Stops, prevents or reduces the activity of a calcium-dependent protein kinase [goid 8427] [evidence ISS]; Interacting selectively with a protein kinase, any enzyme that catalyzes the transfer of a phosphate group, usually from ATP, to a protein substrate [goid 19901] […	ICAP-1alpha; MGC22256; PRO1489; RP11-401M16.1	CaMKIINalpha; MGC22256; PRO1489; RP11-401M16.1
2510088	2.4291	5.38558	5.24671	18.506	4.88182e-22	8.7223e-20	40.0807	GPR64	4.70347	4.5945	4.7254	4.925	7.07951	7.38485	6.79112	7.26881	Homo sapiens	RefSeq	NM_005756.2	ILMN_26937	GPR64	NM_005756.2	NM_005756.2		10149	119943128	NM_005756.2	GPR64	NP_005747.2	ILMN_2349071	A	4475	TATACAGGGTCTATCTTGCTTCCTACCTACATCTGCTTGAGCAGTGCCTC	X	-	19007829-19007878	Xp22.13a	Homo sapiens G protein-coupled receptor 64 (GPR64), transcript variant 4, mRNA.	All of the contents of a cell excluding the plasma membrane and nucleus, but including other subcellular structures [goid 5737] [pmid 18029348] [evidence IDA]; The membrane surrounding a cell that separates the cell from its external environment. It consists of a phospholipid bilayer and associated proteins [goid 5886] [evidence IEA]; Penetrating at least one phospholipid bilayer of a plasma memb…	The cascade of processes by which a signal interacts with a receptor, causing a change in the level or activity of a second messenger or other downstream target, and ultimately effecting a change in the functioning of the cell [goid 7165] [evidence IEA]; The series of molecular signals generated as a consequence of a peptide neurotransmitter binding to a cell surface receptor [goid 7218] [evidenc…	Combining with an extracellular or intracellular messenger to initiate a change in cell activity [goid 4872] [evidence IEA]; A receptor that binds an extracellular ligand and transmits the signal to a heterotrimeric G-protein complex. These receptors are characteristically seven-transmembrane receptors and are made up of hetero- or homodimers [goid 4930] [pmid 9150425] [evidence TAS]; Combining w…	MGC138738; FLJ00282; MGC104454; MGC138739; TM7LN2; HE6	FLJ00282; MGC104454; TM7LN2; HE6
5050390	2.42785	5.3809	7.77548	21.7135	9.96899e-25	2.98149e-22	46.2606	SYT7	8.77148	8.55026	9.03297	8.09132	11.1003	11.3055	10.9916	11.0013	Homo sapiens	RefSeq	NM_004200.2	ILMN_169771	SYT7	NM_004200.2	NM_004200.2		9066	38570145	NM_004200.2	SYT7	NP_004191.2	ILMN_2380938	A	4240	CCCCAGGGGTGGGGATTGGTGGCCACTGTTTGTATGTTCTTGAGTGCAAG	11	-	61283027-61283076	11q12.2b	Homo sapiens synaptotagmin VII (SYT7), mRNA.	A cytoplasmic, membrane-bounded organelle that is found in most animal cells and that contains a variety of hydrolases, most of which have their maximal activities in the pH range 5-6. The contained enzymes display latency if properly isolated. About 40 different lysosomal hydrolases are known and lysosomes have a great variety of morphologies and functions [goid 5764] [evidence IEA]	The resealing of a cell plasma membrane after cellular wounding due to, for instance, mechanical stress [goid 1778] [evidence IEA]		IPCA-7; MGC150517; PCANAP7; SYT-VII	IPCA-7; MGC150517; PCANAP7; SYT-VII
6330504	2.40345	5.29067	7.18271	29.3253	5.7829e-30	5.48678e-27	58.1544	SERTAD4	7.91766	7.68866	7.8544	7.96837	10.2314	10.2047	10.2369	10.3285	Homo sapiens	RefSeq	NM_019605.2	ILMN_9918	SERTAD4	NM_019605.2	NM_019605.2		56256	19923818	NM_019605.2	SERTAD4	NP_062551.1	ILMN_1730794	S	1806	CACCTGTCTAGGGGCGGCAATCAACAGTCTTACACAGAGAGGGTATTCCC	1	+	208482861-208482910	1q32.2c	Homo sapiens SERTA domain containing 4 (SERTAD4), mRNA.				DJ667H12.2	DJ667H12.2
4290201	2.3799	5.20502	5.17363	25.0684	3.30787e-27	1.65484e-24	51.9187	IL24	4.39696	4.35853	4.33701	4.34749	6.75062	6.64928	6.7597	6.81251	Homo sapiens	RefSeq	NM_181339.1	ILMN_26386	IL24	NM_006850.2	NM_006850.2		11009	31317247	NM_006850.2	IL24	NP_006841.1	ILMN_1774685	A	1599	CCACTTGAGTGTCAAGCTGACCTTGCTGATGGTGACATTGCACCTGGATG	1	+	205143731-205143780	1q32.1h	Homo sapiens interleukin 24 (IL24), transcript variant 1, mRNA.	The space external to the outermost structure of a cell. For cells without external protective or external encapsulating structures this refers to space outside of the plasma membrane. This term covers the host cell environment outside an intracellular parasite [goid 5576] [evidence IEA]; The space external to the outermost structure of a cell. For cells without external protective or external en…	Any immune system process that functions in the calibrated response of an organism to a potential internal or invasive threat [goid 6955] [evidence IEA]; A form of programmed cell death induced by external or internal signals that trigger the activity of proteolytic caspases, whose actions dismantle the cell and result in cell death. Apoptosis begins internally with condensation and subsequent fr…	Functions to control the survival, growth, differentiation and effector function of tissues and cells [goid 5125] [evidence IEA]; Functions to control the survival, growth, differentiation and effector function of tissues and cells [goid 5125] [evidence IEA]	IL-24; ST16; MDA7; C49A; FISP; Mob-5; mda-7; IL10B	IL-24; ST16; MDA7; mda-7; C49A; FISP; Mob-5; IL10B
360242	2.35949	5.13189	5.0819	16.8762	1.58385e-20	2.16815e-18	36.5952	LOC440459	4.3813	4.53591	4.43656	4.38006	7.08537	7.06957	6.61204	6.43838	Homo sapiens	RefSeq	XR_019054.1	ILMN_183612	LOC440459	XR_019054.1	XR_019054.1		440459	113427535	XR_019054.1	LOC440459		ILMN_3281195	M	772	ATTCAGAGCATAGCAGGACTGGCTGGACCACCCCTTGCGGGTTTGTTGGT				17q24.1a	PREDICTED: Homo sapiens similar to solute carrier family 16, member 6 (LOC440459), miscRNA.
5560369	2.35236	5.1066	5.48165	17.8413	1.95923e-21	3.06297e-19	38.6897	ALDH3A1	5.3267	5.33374	4.92762	5.13611	7.6067	7.55714	7.59916	7.41443	Homo sapiens	RefSeq	NM_000691.3	ILMN_6390	ALDH3A1	NM_000691.3	NM_000691.3		218	22907048	NM_000691.3	ALDH3A1	NP_000682.3	ILMN_1702503	S	1562	GGGCCCAGGCCTCACCATTCCAAGTCTCCACCCCTTTCTAGACCAATAAA	17	-	19581918-19581967	17p11.2d	Homo sapiens aldehyde dehydrogenase 3 family, memberA1 (ALDH3A1), mRNA.	All of the contents of a cell excluding the plasma membrane and nucleus, but including other subcellular structures [goid 5737] [evidence IEA]; All of the contents of a cell excluding the plasma membrane and nucleus, but including other subcellular structures [goid 5737] [evidence IEA]; The irregular network of unit membranes, visible only by electron microscopy, that occurs in the cytoplasm of m…	The chemical reactions and pathways involving aldehydes, any organic compound with the formula R-CH=O, as carried out by individual cells [goid 6081] [evidence IEA]; The process of removal or addition of one or more electrons with or without the concomitant removal or addition of a proton or protons [goid 55114] [evidence IEA]; The chemical reactions and pathways involving aldehydes, any organic …	Catalysis of the reaction: an aldehyde + NAD(P)+ + H2O = an acid + NAD(P)H + H+ [goid 4030] [evidence IEA]; Catalysis of an oxidation-reduction (redox) reaction, a reversible chemical reaction in which the oxidation state of an atom or atoms within a molecule is altered. One substrate acts as a hydrogen or electron donor and becomes oxidized, while the other acts as hydrogen or electron acceptor …	ALDH3; ALDHIII; MGC10406	ALDH3; ALDHIII; MGC10406
3990646	2.34812	5.0916	8.19223	18.6754	3.44748e-22	6.28195e-20	40.4287	ITPR1	7.13185	7.05278	7.38596	7.57216	9.39387	9.54078	9.49588	9.9257	Homo sapiens	RefSeq	NM_002222.1	ILMN_12245	ITPR1	NM_002222.4	NM_002222.4		3708	154354995	NM_002222.4	ITPR1	NP_002213.4	ILMN_1789505	S	8980	CTGGTGATGCTGTTTCTCGTTAGTGGCAGTAGTGCCTCCGTCTCCTAGTG	3	+	4726774-4726823	3p26.2a	Homo sapiens inositol 1,4,5-triphosphate receptor, type 1 (ITPR1), transcript variant 2, mRNA.	The irregular network of unit membranes, visible only by electron microscopy, that occurs in the cytoplasm of many eukaryotic cells. The membranes form a complex meshwork of tubular channels, which are often expanded into slitlike cavities called cisternae. The ER takes two forms, rough (or granular), with ribosomes adhering to the outer surface, and smooth (with no ribosomes attached) [goid 5783…	The directed movement of charged atoms or small charged molecules into, out of, within or between cells [goid 6811] [evidence IEA]; The directed movement of calcium (Ca) ions into, out of, within or between cells [goid 6816] [pmid 7852357] [evidence NAS]; The cascade of processes by which a signal interacts with a receptor, causing a change in the level or activity of a second messenger or other …	Catalysis of facilitated diffusion of an ion (by an energy-independent process) by passage through a transmembrane aqueous pore or channel without evidence for a carrier-mediated mechanism [goid 5216] [evidence IEA]; [goid 5220] [evidence IEA]; Catalysis of facilitated diffusion of a calcium (by an energy-independent process) involving passage through a transmembrane aqueous pore or channel witho…	IP3R1; SCA16; SCA15; IP3R; INSP3R1	IP3R1; Insp3r1; IP3R
7150397	2.34311	5.07396	5.46045	16.5808	3.05744e-20	3.94955e-18	35.9354	PCDH19	4.78687	4.74119	5.36761	4.77187	7.27377	7.38954	7.07835	7.33543	Homo sapiens	RefSeq	NM_020766.1	ILMN_20959	PCDH19	NM_020766.1	NM_020766.1		57526	58037112	NM_020766.1	PCDH19	NP_065817.1	ILMN_1805132	S	6078	GGCTTACGCCTTCGCTCCTCTAGTGAGGGGAATGAGCCTGATGACACTAT	X	-	99433663-99433712	Xq22.1b	Homo sapiens protocadherin 19 (PCDH19), mRNA.	The membrane surrounding a cell that separates the cell from its external environment. It consists of a phospholipid bilayer and associated proteins [goid 5886] [evidence IEA]; Penetrating at least one phospholipid bilayer of a membrane. May also refer to the state of being buried in the bilayer with no exposure outside the bilayer. When used to describe a protein, indicates that all or part of t…	The attachment of a cell, either to another cell or to an underlying substrate such as the extracellular matrix, via cell adhesion molecules [goid 7155] [evidence IEA]; The attachment of an adhesion molecule in one cell to an identical molecule in an adjacent cell [goid 7156] [evidence IEA]	Interacting selectively with calcium ions (Ca2+) [goid 5509] [evidence IEA]; Interacting selectively with any protein or protein complex (a complex of two or more proteins that may include other nonprotein molecules) [goid 5515] [evidence IEA]	DKFZp686P1843; KIAA1313	DKFZp686P1843; KIAA1313
1660075	2.29276	4.89993	5.08362	25.3508	2.10949e-27	1.20163e-24	52.3627	CRTAC1	4.63696	4.72045	4.65862	4.57092	7.16091	7.04741	6.84373	6.75444	Homo sapiens	RefSeq	NM_018058.4	ILMN_27995	CRTAC1	NM_018058.4	NM_018058.4		55118	50345276	NM_018058.4	CRTAC1	NP_060528.3	ILMN_1658384	S	2605	ACAGATGTGCCCAGGGAGGTGGTGTCACTGCACAGGAAGTATGAGGACTT	10	-	99657800-99657849	10q24.2a	Homo sapiens cartilage acidic protein 1 (CRTAC1), mRNA.	The space external to the outermost structure of a cell. For cells without external protective or external encapsulating structures this refers to space outside of the plasma membrane. This term covers the host cell environment outside an intracellular parasite [goid 5576] [evidence IEA]		Interacting selectively with calcium ions (Ca2+) [goid 5509] [evidence IEA]	FLJ10320; ASPIC1; CEP-68	ASPIC1; FLJ10320; CEP-68
6980678	2.25954	4.78839	5.04091	21.5418	1.3617e-24	3.78458e-22	45.9504	ST8SIA5	4.71105	4.44119	4.77161	4.54551	7.07756	6.98001	6.61102	6.88018	Homo sapiens	RefSeq	NM_013305.3	ILMN_177962	ST8SIA5	NM_013305.4	NM_013305.4		29906	93141219	NM_013305.4	ST8SIA5	NP_037437.2	ILMN_1735584	S	2388	CCACATCCTTTCAGACACATCCTCGGACACACATGCGGTCTTGGTGCCCC	18	-	44259266-44259315	18q21.1b	Homo sapiens ST8 alpha-N-acetyl-neuraminide alpha-2,8-sialyltransferase 5 (ST8SIA5), mRNA.	The lipid bilayer surrounding any of the compartments of the Golgi apparatus [goid 139] [evidence IEA]; A compound membranous cytoplasmic organelle of eukaryotic cells, consisting of flattened, ribosome-free vesicles arranged in a more or less regular stack. The Golgi apparatus differs from the endoplasmic reticulum in often having slightly thicker membranes, appearing in sections as a characteri…	The chemical reactions and pathways involving carbohydrates, any of a group of organic compounds based of the general formula Cx(H2O)y. Includes the formation of carbohydrate derivatives by the addition of a carbohydrate residue to another molecule [goid 5975] [pmid 9199191] [evidence TAS]; The addition of a sugar unit to a protein amino acid, e.g. the addition of glycan chains to proteins [goid …	Catalysis of the reaction: CMP-N-acetylneuraminate + alpha-N-acetylneuraminyl-2,3-beta-D-galactosyl-R = CMP + alpha-N-acetylneuraminyl-2,8-alpha-N-acetylneuraminyl-2,3-beta-D-galactosyl-R [goid 3828] [evidence IEA]; Catalysis of the reaction: CMP-N-acetylneuraminate + alpha-N-acetylneuraminyl-2,3-beta-D-galactosyl-R = CMP + alpha-N-acetylneuraminyl-2,8-alpha-N-acetylneuraminyl-2,3-beta-D-galactos…	SIAT8E; MGC119671; ST8Sia V; MGC119670	SIAT8E; MGC119671; MGC119670; ST8Sia V
4860068	2.18872	4.559	7.0645	12.7409	3.70872e-16	2.66437e-14	26.482	STX1A	6.47088	7.05893	7.08149	8.28406	9.43048	9.39989	9.39341	8.92213	Homo sapiens	RefSeq	NM_004603.1	ILMN_11463	STX1A	NM_004603.1	NM_004603.1		6804	4759181	NM_004603.1	STX1A	NP_004594.1	ILMN_1760160	S	1613	CGTTGCATGTTTGGGATGGTGGCTCCTGTTGTCTTGCGCTCTGGGAAGTC	7	-	72751878-72751927	7q11.23b	Homo sapiens syntaxin 1A (brain) (STX1A), mRNA.	Double layer of lipid molecules that encloses all cells, and, in eukaryotes, many organelles; may be a single or double lipid bilayer; also includes associated proteins [goid 16020] [evidence IEA]; The space external to the outermost structure of a cell. For cells without external protective or external encapsulating structures this refers to space outside of the plasma membrane. This term covers…	The process of communication from a neuron to a target (neuron, muscle, or secretory cell) across a synapse [goid 7268] [evidence IEA]; The directed movement of substances, either within a vesicle or in the vesicle membrane, into, out of or within a cell [goid 16192] [evidence IEA]; The directed movement of a neurotransmitter into, out of, within or between cells. Neurotransmitters are any chemic…	Interacting selectively with any protein or protein complex (a complex of two or more proteins that may include other nonprotein molecules) [goid 5515] [evidence IEA]; Interacting selectively with a SNARE (soluble N-ethylmaleimide-sensitive factor attached protein receptor) protein [goid 149] [evidence IEA]; Acting as a marker to identify a membrane and interacting selectively with one or more SN…	HPC-1; STX1; p35-1	HPC-1; STX1; p35-1
3120598	2.17674	4.52131	9.58553	23.4088	5.10256e-26	1.97742e-23	49.212	AKR1C4	10.7185	10.7663	10.7585	10.4188	12.8735	12.99	12.6759	12.9155	Homo sapiens	RefSeq	XM_940680.1	ILMN_22268	AKR1C4	NM_001818.2	NM_001818.2		1109	24497584	NM_001818.2	AKR1C4	NP_001809.2	ILMN_1687757	I	193	TTATACAATAATGAGGAGCAGGTTGGACTGGCCATCCGAAGCAAGATTGC	10	+	5232219-5232268	10p15.1c	Homo sapiens aldo-keto reductase family 1, member C4 (chlordecone reductase; 3-alpha hydroxysteroid dehydrogenase, type I; dihydrodiol dehydrogenase 4) (AKR1C4), mRNA.	All of the contents of a cell excluding the plasma membrane and nucleus, but including other subcellular structures [goid 5737] [pmid 2187532] [evidence TAS]; That part of the cytoplasm that does not contain membranous or particulate subcellular components [goid 5829] [pmid 11158055] [evidence EXP]	The chemical reactions and pathways involving androgens, C19 steroid hormones that can stimulate the development of male sexual characteristics [goid 8209] [pmid 7650035] [evidence TAS]; The directed movement of bile acid and bile salts into, out of, within or between cells [goid 15721] [pmid 8172617] [evidence TAS]; The process of removal or addition of one or more electrons with or without the …	Catalysis of the NADPH-dependent reduction of carbonyl compounds [goid 4033] [pmid 11158055] [evidence EXP]; Catalysis of the NADPH-dependent reduction of carbonyl compounds [goid 4033] [pmid 7650035] [evidence TAS]; Any molecular entity that serves as an electron acceptor and electron donor in an electron transport system [goid 9055] [pmid 8172617] [evidence TAS]; Catalysis of the transfer of bi…	CDR; CHDR; C11; 3-alpha-HSD; MGC22581; HAKRA; DD4
4070138	2.17375	4.51196	7.11962	16.1075	8.92936e-20	1.05901e-17	34.8598	PTPRU	7.74399	7.58184	7.89618	6.71821	9.90836	9.7765	9.84515	9.51263	Homo sapiens	RefSeq	NM_005704.3	ILMN_178651	PTPRU	NM_005704.3	NM_005704.3		10076	110735401	NM_005704.3	PTPRU	NP_005695.3	ILMN_2383300	A	5503	CTACTGACCTACCTCGCAGGGGGCTGTGGGGAGGCATAAGCTGATGTTTG	1	+	29525812-29525861	1p35.3a	Homo sapiens protein tyrosine phosphatase, receptor type, U (PTPRU), transcript variant 3, mRNA.	Penetrating at least one phospholipid bilayer of a plasma membrane. May also refer to the state of being buried in the bilayer with no exposure outside the bilayer [goid 5887] [pmid 8700514] [evidence TAS]; Double layer of lipid molecules that encloses all cells, and, in eukaryotes, many organelles; may be a single or double lipid bilayer; also includes associated proteins [goid 16020] [evidence …	The covalent alteration of one or more amino acids occurring in proteins, peptides and nascent polypeptides (co-translational, post-translational modifications). Includes the modification of charged tRNAs that are destined to occur in a protein (pre-translation modification) [goid 6464] [pmid 8700514] [evidence TAS]; The process of removing one or more phosphoric residues from a protein [goid 647…	Combining with an extracellular or intracellular messenger to initiate a change in cell activity [goid 4872] [evidence IEA]; [goid 5001] [pmid 8700514] [evidence TAS]; Catalysis of the hydrolysis of various bonds, e.g. C-O, C-N, C-C, phosphoric anhydride bonds, etc. Hydrolase is the systematic name for any enzyme of EC class 3 [goid 16787] [evidence IEA]; Catalysis of the reaction: protein tyrosi…	GLEPP1; hPTP-J; PTPPSI; PCP-2; FMI; PTP-PI; R-PTP-PSI; PTPRO; PTP; FLJ37530; PTPU2; PTP-J	GLEPP1; hPTP-J; PTPPSI; PCP-2; FMI; PTP-PI; R-PTP-PSI; PTPRO; PTP; FLJ37530; PTPU2; PTP-J
520719	2.14198	4.41368	5.45996	18.1646	9.91746e-22	1.64385e-19	39.3714	IL1F8	4.73369	4.67183	5.1679	5.03573	7.19295	7.11518	6.89709	6.91561	Homo sapiens	RefSeq	NM_173178.1	ILMN_17728	IL1F8	NM_014438.3	NM_014438.3		27177	27894311	NM_014438.3	IL1F8	NP_055253.2	ILMN_1799519	A	311	AGATCTCTGTCTCTTCTGTGCAGAAATTCAGGGCAAGCCTACTTTGCAGC	2	-	113786520-113786569	2q13d	Homo sapiens interleukin 1 family, member 8 (eta) (IL1F8), transcript variant 1, mRNA.	The space external to the outermost structure of a cell. For cells without external protective or external encapsulating structures this refers to space outside of the plasma membrane. This term covers the host cell environment outside an intracellular parasite [goid 5576] [pmid 10744718] [evidence TAS]; That part of a multicellular organism outside the cells proper, usually taken to be outside t…	Any immune system process that functions in the calibrated response of an organism to a potential internal or invasive threat [goid 6955] [pmid 10744718] [evidence NAS]	Interacting selectively with the interleukin-1 receptor [goid 5149] [pmid 10744718] [evidence NAS]	MGC126882; IL-1F8; FIL1H; IL1H2; IL1-ETA; IL-1H2; FIL1; FIL1-(ETA); MGC126880	MGC126882; IL-1F8; FIL1H; IL1H2; IL1-ETA; IL-1H2; FIL1; FIL1-(ETA); MGC126880
990075	2.12562	4.36392	6.96059	16.8636	1.62887e-20	2.21873e-18	36.5671	BMP4	7.09551	6.99274	7.21965	7.08912	9.28529	9.18098	9.5343	8.96128	Homo sapiens	RefSeq	NM_001202.2	ILMN_6177	BMP4	NM_130851.1	NM_130851.1		652	19528651	NM_130851.1	BMP4	NP_570912.1	ILMN_1740900	A	1460	AGTAGAGGGATGTGGGTGCCGCTGAGATCAGGCAGTCCTTGAGGATAGAC	14	-	53486474-53486499:53486500-53486523	14q22.2b	Homo sapiens bone morphogenetic protein 4 (BMP4), transcript variant 3, mRNA.	The space external to the outermost structure of a cell. For cells without external protective or external encapsulating structures this refers to space outside of the plasma membrane. This term covers the host cell environment outside an intracellular parasite [goid 5576] [evidence IEA]; A layer consisting mainly of proteins (especially collagen) and glycosaminoglycans (mostly as proteoglycans) …	Blood vessel formation when new vessels emerge from the proliferation of pre-existing blood vessels [goid 1525] [evidence IEA]; Branching of the ureteric bud [goid 1658] [evidence IEA]; Any process that activates or increases the frequency, rate or extent of addition of phosphate groups to amino acids within a protein [goid 1934] [pmid 14749725] [evidence IDA]; The biological process whose specif…	Mediates the transfer of a signal from the outside to the inside of a cell by means other than the introduction of the signal molecule itself into the cell [goid 4871] [pmid 9804553] [evidence TAS]; Functions to control the survival, growth, differentiation and effector function of tissues and cells [goid 5125] [pmid 14749725] [evidence IDA]; Interacting selectively with any protein or protein co…	BMP2B1; BMP2B; ZYME	BMP2B1; BMP2B; ZYME
3130451	2.12556	4.36372	6.23404	15.5855	2.99141e-19	3.30557e-17	33.6458	HGF	5.66322	5.54099	5.86825	5.78996	7.85023	7.83433	7.87469	7.7847	Homo sapiens	RefSeq	NM_001010931.1	ILMN_6596	HGF	NM_000601.4	NM_000601.4		3082	58533168	NM_000601.4	HGF	NP_000592.3	ILMN_1801586	A	572	ACAAGGGAACAGTATCTATCACTAAGAGTGGCATCAAATGTCAGCCCTGG	7	-	81386530-81386579	7q21.11c-q21.11d	Homo sapiens hepatocyte growth factor (hepapoietin A; scatter factor) (HGF), transcript variant 1, mRNA.	The space external to the outermost structure of a cell. For cells without external protective or external encapsulating structures this refers to space outside of the plasma membrane. This term covers the host cell environment outside an intracellular parasite [goid 5576] [pmid 2531289] [evidence EXP]; The volume enclosed by the membrane of the platelet alpha granule [goid 31093] [pmid 2531289] …	The initiation of the activity of the inactive enzyme MAP kinase by phosphorylation by a MAPKK [goid 187] [evidence IEA]; The developmental process by which the size or shape of a cell is generated and organized. Morphogenesis pertains to the creation of form [goid 902] [evidence IEA]; A transition where an epithelial cell loses apical/basolateral polarity, severs intercellular adhesive junctions…	Catalysis of a biochemical reaction at physiological temperatures. In biologically catalyzed reactions, the reactants are known as substrates, and the catalysts are naturally occurring macromolecular substances known as enzymes. Enzymes possess specific binding sites for substrates, and are usually composed wholly or largely of protein, but RNA that has catalytic activity (ribozyme) is often also…	F-TCF; HGFB; HPTA; SF	F-TCF; HGFB; HPTA; SF
6100064	2.11555	4.33356	5.75358	15.1622	8.14491e-19	8.58648e-17	32.6395	CRYGS	4.71105	5.05991	4.90187	5.22138	7.0227	7.00693	7.17112	7.02511	Homo sapiens	RefSeq	NM_017541.2	ILMN_11890	CRYGS	NM_017541.2	NM_017541.2		1427	13377003	NM_017541.2	CRYGS	NP_060011.1	ILMN_1792597	S	448	GCTGGAGGGTGTCTGGATTTTCTATGAGCTACCCAACTACCGTGGCAGGC	3	-	187739270-187739319	3q27.3a	Homo sapiens crystallin, gamma S (CRYGS), mRNA.			The action of a molecule that contributes to the structural integrity of the lens of an eye [goid 5212] [evidence IEA]	CRYG8	CRYG8
1300470	2.10799	4.31091	6.27811	21.4731	1.54354e-24	4.205e-22	45.8257	MAMDC2	6.76461	6.30983	6.62184	6.59808	8.66984	8.63486	8.69005	8.74998	Homo sapiens	RefSeq	NM_153267.3	ILMN_27602	MAMDC2	NM_153267.3	NM_153267.3		256691	40538801	NM_153267.3	MAMDC2	NP_694999.2	ILMN_1679391	S	3273	ACAAGGCAATGCTACCTTCTTTATTCCCCCTTTGAACTACCTTTGAAGTC	9	+	72031386-72031435	9q21.11b-q21.11c	Homo sapiens MAM domain containing 2 (MAMDC2), mRNA.	The space external to the outermost structure of a cell. For cells without external protective or external encapsulating structures this refers to space outside of the plasma membrane. This term covers the host cell environment outside an intracellular parasite [goid 5576] [evidence IEA]; Double layer of lipid molecules that encloses all cells, and, in eukaryotes, many organelles; may be a single…			MGC21981	MGC21981
5260390	2.10286	4.29561	5.0273	19.2667	1.0435e-22	2.1588e-20	41.6234	C1ORF187	4.31693	4.57553	4.36994	4.25308	6.22905	6.49069	6.69542	6.54117	Homo sapiens	RefSeq	NM_198545.2	ILMN_138946	C1ORF187	NM_198545.2	NM_198545.2		374946	40255273	NM_198545.2	C1orf187	NP_940947.2	ILMN_1669123	S	3585	TTTTTGGAGGCAATGAATGGAGCACCTCGGCCTGGGACCCTCAGTGTAGG	1	+	11708294-11708343	1p36.22b	Homo sapiens chromosome 1 open reading frame 187 (C1orf187), mRNA.	The space external to the outermost structure of a cell. For cells without external protective or external encapsulating structures this refers to space outside of the plasma membrane. This term covers the host cell environment outside an intracellular parasite [goid 5576] [evidence IEA]			FLJ34999; UNQ3119; AGPA3119	FLJ34999; UNQ3119; AGPA3119
5670367	2.08912	4.25489	7.46595	26.1149	6.38458e-28	4.18266e-25	53.5409	PHLDA1	8.21646	8.31843	8.24009	8.08028	10.2504	10.3525	10.1882	10.4482	Homo sapiens	RefSeq	NM_007350.3	ILMN_7104	PHLDA1	NM_007350.3	NM_007350.3		22822	83977458	NM_007350.3	PHLDA1	NP_031376.3	ILMN_3251550	S	5573	AGCTGGATGGCTGATGGCAGGCTGAGCAGTGGGGAAGCAGGTTTTAACAA	12	-	76419517-76419566	12q21.2a	Homo sapiens pleckstrin homology-like domain, family A, member 1 (PHLDA1), mRNA.	A membrane-bounded organelle of eukaryotic cells in which chromosomes are housed and replicated. In most cells, the nucleus contains all of the cell's chromosomes except the organellar chromosomes, and is the site of RNA synthesis and processing. In some species, or in specialized cell types, RNA metabolism or DNA replication may be absent [goid 5634] [evidence IEA]; All of the contents of a cell…	A form of programmed cell death induced by external or internal signals that trigger the activity of proteolytic caspases, whose actions dismantle the cell and result in cell death. Apoptosis begins internally with condensation and subsequent fragmentation of the cell nucleus (blebbing) while the plasma membrane remains intact. Other characteristics of apoptosis include DNA fragmentation and the …	Interacting selectively with any protein or protein complex (a complex of two or more proteins that may include other nonprotein molecules) [goid 5515] [pmid 11369516] [evidence IPI]	DT1P1B11; PHRIP; TDAG51; MGC131738	PHRIP; TDAG51; DT1P1B11; MGC131738
4390632	2.08889	4.25419	7.39689	28.3063	2.44281e-29	2.03678e-26	56.7456	FAM87A	8.48595	8.52344	8.36484	8.46503	10.4645	10.4989	10.6949	10.5406	Homo sapiens	RefSeq	XM_001721137.1	ILMN_338033	FAM87A	XM_001721137.1	XM_001721137.1		157693	169172351	XM_001721137.1	FAM87A	XP_001721189.1	ILMN_3256471	M	1813	GAGCAAACTGTTCAGGTCGGCAAGTCACTCTTATCCACTGTTTTGCCTTC				8p23.3b	PREDICTED: Homo sapiens family with sequence similarity 87, member A (FAM87A), mRNA.	Double layer of lipid molecules that encloses all cells, and, in eukaryotes, many organelles; may be a single or double lipid bilayer; also includes associated proteins [goid 16020] [evidence IEA]; Penetrating at least one phospholipid bilayer of a membrane. May also refer to the state of being buried in the bilayer with no exposure outside the bilayer. When used to describe a protein, indicates …
6270703	2.08738	4.24977	5.5269	17.7897	2.18603e-21	3.37914e-19	38.58	APM-1	4.72263	5.26696	4.74076	5.03167	6.88507	7.00188	6.9825	7.13979	Homo sapiens	RefSeq	XM_113971.4	ILMN_138461	APM-1	XM_113971.4	XM_113971.4		201501	89047190	XM_113971.4	APM-1	XP_113971.4	ILMN_1796737	S	4398	GATTCAAGGGACAATCTTCCATAACTTCGGTCGCACGCCACATCCCGCCG	18	-	43807311-43807360	18q21.1d	PREDICTED: Homo sapiens BTB/POZ-zinc finger protein-like (APM-1), mRNA.
1030296	2.08596	4.24557	6.25205	23.1897	7.41398e-26	2.79446e-23	48.8416	BCL11B	6.22672	6.2948	6.41633	6.28867	8.43358	8.41181	8.26729	8.44802	Homo sapiens	RefSeq	NM_022898.1	ILMN_165404	BCL11B	NM_138576.2	NM_138576.2		64919	49574493	NM_138576.2	BCL11B	NP_612808.1	ILMN_1665761	A	7349	GGAACACAGGCAAACCCGTGATTTTGGTGCTCCTTGTAACTCAGCCCTGC	14	-	99636041-99636090	14q32.2b	Homo sapiens B-cell CLL/lymphoma 11B (zinc finger protein) (BCL11B), transcript variant 1, mRNA.	The living contents of a cell; the matter contained within (but not including) the plasma membrane, usually taken to exclude large vacuoles and masses of secretory or ingested material. In eukaryotes it includes the nucleus and cytoplasm [goid 5622] [evidence IEA]; A membrane-bounded organelle of eukaryotic cells in which chromosomes are housed and replicated. In most cells, the nucleus contains …	The synthesis of either RNA on a template of DNA or DNA on a template of RNA [goid 6350] [evidence IEA]; Any process that modulates the frequency, rate or extent of DNA-dependent transcription [goid 6355] [evidence IEA]	Interacting selectively with any nucleic acid [goid 3676] [evidence IEA]; Interacting selectively with zinc (Zn) ions [goid 8270] [evidence IEA]; Interacting selectively with any metal ion [goid 46872] [evidence IEA]; Interacting selectively with any nucleic acid [goid 3676] [evidence IEA]; Interacting selectively with zinc (Zn) ions [goid 8270] [evidence IEA]	hRIT1-alpha; RIT1; CTIP2; CTIP-2	hRIT1-alpha; RIT1; CTIP2; CTIP-2
5390066	2.07654	4.21795	6.5485	13.6732	3.23666e-17	2.81825e-15	28.9365	FAM70B	6.16892	6.9669	6.48998	6.42051	8.66291	8.51345	8.84318	8.36659	Homo sapiens	RefSeq	NM_182614.2	ILMN_163816	FAM70B	XM_001130122.1	XM_001130122.1		348013	113424478	XM_001130122.1	FAM70B	XP_001130122.1	ILMN_1792014	A	79	TGGTTTGTGGGGTCTCTGCTGCTGGTGTCCGTCCTCATAGTCACCGTCGG				13q34d	PREDICTED: Homo sapiens family with sequence similarity 70, member B (FAM70B), mRNA.	Double layer of lipid molecules that encloses all cells, and, in eukaryotes, many organelles; may be a single or double lipid bilayer; also includes associated proteins [goid 16020] [evidence IEA]; Penetrating at least one phospholipid bilayer of a membrane. May also refer to the state of being buried in the bilayer with no exposure outside the bilayer. When used to describe a protein, indicates …				RP11-199F6.1; MGC20579
3190753	2.05059	4.14276	6.55323	20.4833	9.76038e-24	2.33528e-21	43.9885	ARSG	6.31335	6.62863	6.37334	6.25237	8.47883	8.44973	8.43045	8.45535	Homo sapiens	RefSeq	NM_014960.2	ILMN_769	ARSG	NM_014960.2	NM_014960.2		22901	45430056	NM_014960.2	ARSG	NP_055775.2	ILMN_1720604	S	1739	GTTAGCCTTGCATATCCCTTCTGTATCCTGTCCCTCCTCCACGCCGACCC	17	+	63928321-63928370	17q24.2c	Homo sapiens arylsulfatase G (ARSG), mRNA.	The irregular network of unit membranes, visible only by electron microscopy, that occurs in the cytoplasm of many eukaryotic cells. The membranes form a complex meshwork of tubular channels, which are often expanded into slitlike cavities called cisternae. The ER takes two forms, rough (or granular), with ribosomes adhering to the outer surface, and smooth (with no ribosomes attached) [goid 5783…	The chemical reactions and pathways, including anabolism and catabolism, by which living organisms transform chemical substances. Metabolic processes typically transform small molecules, but also include macromolecular processes such as DNA repair and replication, and protein synthesis and degradation [goid 8152] [evidence IEA]	Catalysis of the reaction: a phenol sulfate + H2O = a phenol + SO4(2-) (sulfate) [goid 4065] [pmid 16174644] [evidence TAS]; Catalysis of the reaction: a phenol sulfate + H2O = a phenol + SO4(2-) (sulfate) [goid 4065] [pmid 12461688] [evidence IDA]; Catalysis of the reaction: CTP + dolichol = CDP + dolichyl phosphate [goid 4168] [pmid 12345] [evidence IDA]; Interacting selectively with calcium io…	KIAA1001	KIAA1001
4290494	2.04866	4.13721	5.62313	17.289	6.40961e-21	9.33124e-19	37.5022	PALMD	5.76365	5.7838	5.43823	5.39771	7.76253	7.74321	7.5492	7.61645	Homo sapiens	RefSeq	NM_017734.4	ILMN_366205	PALMD	NM_017734.4	NM_017734.4		54873	197313789	NM_017734.4	PALMD	NP_060204.1	ILMN_3307906	S	1979	CTTAGGCAGCCCTGTCCACCATTCCCCATTTGATGCTCAGACAACTGGAG	1	+	100155352-100155401	1p21.2a	Homo sapiens palmdelphin (PALMD), mRNA.	All of the contents of a cell excluding the plasma membrane and nucleus, but including other subcellular structures [goid 5737] [evidence IEA]; Double layer of lipid molecules that encloses all cells, and, in eukaryotes, many organelles; may be a single or double lipid bilayer; also includes associated proteins [goid 16020] [evidence IEA]	Any process that modulates the surface configuration of a cell [goid 8360] [evidence IEA]
5130274	2.04497	4.12666	5.0706	14.7238	2.34608e-18	2.34736e-16	31.5761	ANKH	4.44912	4.80863	4.72897	4.37139	6.93317	6.68795	6.8215	6.23749	Homo sapiens	RefSeq	NM_054027.3	ILMN_182515	ANKH	NM_054027.3	NM_054027.3		56172	34452701	NM_054027.3	ANKH	NP_473368.1	ILMN_1692080	I	67	TCCCGGCAGATCTTTGTTGTGTGGGAGGGCAGCAGGGATGGACTTGAGCT	5	-	14924760-14924809	5p15.2a	Homo sapiens ankylosis, progressive homolog (mouse) (ANKH), mRNA. XM_944228	Penetrating at least one phospholipid bilayer of a plasma membrane. May also refer to the state of being buried in the bilayer with no exposure outside the bilayer [goid 5887] [evidence IEA]; The external membrane of Gram-negative bacteria or certain organelles such as mitochondria and chloroplasts; freely permeable to most ions and metabolites [goid 19867] [pmid 10894769] [evidence ISS]; The ext…	The process whose specific outcome is the progression of the skeleton over time, from its formation to the mature structure. The skeleton is the bony framework of the body in vertebrates (endoskeleton) or the hard outer envelope of insects (exoskeleton or dermoskeleton) [goid 1501] [pmid 10894769] [evidence NAS]; The directed movement of substances (such as macromolecules, small molecules, ions) …	Catalysis of the transfer of a inorganic phosphate from one side of a membrane to the other, up its concentration gradient. The transporter binds the solute and undergoes a series of conformational changes. Transport works equally well in either direction and is driven by a chemiosmotic source of energy. Chemiosmotic sources of energy include uniport, symport or antiport [goid 5315] [pmid 1132627…	CPPDD; ANK; CMDJ; HANK; FLJ27166; CCAL2; MANK	CPPDD; ANK; CMDJ; HANK; FLJ27166; CCAL2; MANK
6040458	2.04379	4.12328	5.63405	16.1715	7.71439e-20	9.26906e-18	35.0067	C6ORF117	5.28186	4.96039	5.17132	5.25265	7.21169	7.31489	7.06283	7.21556	Homo sapiens	RefSeq	NM_138409.1	ILMN_23792	C6ORF117	NM_138409.1	NM_138409.1		112609	24308441	NM_138409.1	C6orf117	NP_612418.1	ILMN_1794829	S	1835	GAGGAGGTGCCTTCTGGGTATCTCTGTGTTGGTGTATCTGTGCCATTGGC	6	+	84856946-84856995	6q14.3a	Homo sapiens chromosome 6 open reading frame 117 (C6orf117), mRNA.	A membrane-bounded organelle of eukaryotic cells in which chromosomes are housed and replicated. In most cells, the nucleus contains all of the cell's chromosomes except the organellar chromosomes, and is the site of RNA synthesis and processing. In some species, or in specialized cell types, RNA metabolism or DNA replication may be absent [goid 5634] [pmid 18029348] [evidence IDA]; All of the co…			RP11-51G5.2	RP11-51G5.2
7400286	2.03627	4.10183	10.3645	11.0212	4.44021e-14	2.28359e-12	21.6639	HMGA1	8.14863	8.5297	8.33589	10.3704	10.763	10.7482	10.6811	10.601	Homo sapiens	RefSeq	NM_145899.1	ILMN_5105	HMGA1	NM_145899.1	NM_145899.1		3159	22208966	NM_145899.1	HMGA1	NP_665906.1	ILMN_2311537	A	1493	CCCCCCAAGGTTCTGGTTCCATTTTTCCTCTGTTCACAAACTACCTCTGG	6	+	34321559-34321608	6p21.31e	Homo sapiens high mobility group AT-hook 1 (HMGA1), transcript variant 1, mRNA.	The ordered and organized complex of DNA and protein that forms the chromosome [goid 785] [evidence IEA]; A membrane-bounded organelle of eukaryotic cells in which chromosomes are housed and replicated. In most cells, the nucleus contains all of the cell's chromosomes except the organellar chromosomes, and is the site of RNA synthesis and processing. In some species, or in specialized cell types,…	Any process that modulates the frequency, rate or extent of DNA-dependent transcription [goid 6355] [evidence IEA]; The process by which interchain hydrogen bonds between two strands of DNA are broken or 'melted', generating unpaired template strands for DNA replication [goid 6268] [pmid 10428834] [evidence NAS]; The controlled breakdown of nucleosomes, the beadlike structural units of eukaryotic…	Interacting selectively with DNA (deoxyribonucleic acid) [goid 3677] [evidence IEA]; Interacting selectively with oligo(A) and oligo(T) tracts of DNA (AT DNA) [goid 3680] [pmid 10428834] [evidence TAS]; The function of binding to a specific DNA sequence in order to modulate transcription. The transcription factor may or may not also interact selectively with a protein or macromolecular complex [g…	MGC12816; MGC4854; HMG-R; MGC4242; HMGIY	MGC12816; MGC4854; HMG-R; MGC4242; HMGIY
3930403	2.03556	4.09982	6.87533	25.6314	1.35518e-27	8.28616e-25	52.7992	EDNRA	7.79429	7.60429	7.68313	7.70844	9.81634	9.78252	9.65466	9.68904	Homo sapiens	RefSeq	NM_001957.1	ILMN_8606	EDNRA	NM_001957.1	NM_001957.1		1909	4503464	NM_001957.1	EDNRA	NP_001948.1	ILMN_1796629	S	4024	AACTTTGTAGAAATGAGCCAGAAGCCAAGGCCCTGAGTTGGCAGTGGCCC	4	+	148685486-148685535	4q31.23a	Homo sapiens endothelin receptor type A (EDNRA), mRNA.	The membrane surrounding a cell that separates the cell from its external environment. It consists of a phospholipid bilayer and associated proteins [goid 5886] [evidence IEA]; Penetrating at least one phospholipid bilayer of a plasma membrane. May also refer to the state of being buried in the bilayer with no exposure outside the bilayer [goid 5887] [pmid 1326535] [evidence TAS]	The process that regulates the coordinated growth and sprouting of blood vessels giving rise to the organized vascular system [goid 1569] [evidence IEA]; A change in state or activity of a cell or an organism (in terms of movement, secretion, enzyme production, gene expression, etc.) as a result of a stimulus indicating lowered oxygen tension. Hypoxia, defined as a decline in O2 levels below norm…	A G-protein coupled receptor that preferentially binds endothelin 1 [goid 1599] [pmid 8611157] [evidence NAS]; Catalysis of the reaction: 1-phosphatidyl-1D-myo-inositol 4,5-bisphosphate + H2O = D-myo-inositol 1,4,5-trisphosphate + diacylglycerol [goid 4435] [pmid 8702836] [evidence TAS]; Combining with an extracellular or intracellular messenger to initiate a change in cell activity [goid 4872] […	ETRA; ETA	ETRA; ETA
2260477	2.03503	4.09832	8.27087	17.1087	9.49667e-21	1.33317e-18	37.1081	PTGS2	9.4716	9.13496	9.3743	9.68022	11.3696	11.5174	11.222	11.5546	Homo sapiens	RefSeq	NM_000963.1	ILMN_29986	PTGS2	NM_000963.1	NM_000963.1		5743	4506264	NM_000963.1	PTGS2	NP_000954.1	ILMN_1677511	S	3943	GCCTATGTGCTAGCCCACAAAGAATATTGTCTCATTAGCCTGAATGTGCC	1	-	184908064-184908113	1q31.1a	Homo sapiens prostaglandin-endoperoxide synthase 2 (prostaglandin G/H synthase and cyclooxygenase) (PTGS2), mRNA.	A membrane-bounded organelle of eukaryotic cells in which chromosomes are housed and replicated. In most cells, the nucleus contains all of the cell's chromosomes except the organellar chromosomes, and is the site of RNA synthesis and processing. In some species, or in specialized cell types, RNA metabolism or DNA replication may be absent [goid 5634] [evidence ISS]; All of the contents of a cell…	The process of removal or addition of one or more electrons with or without the concomitant removal or addition of a proton or protons [goid 55114] [evidence IEA]; The chemical reactions and pathways resulting in the formation of a fatty acid, any of the aliphatic monocarboxylic acids that can be liberated by hydrolysis from naturally occurring fats and oils. Fatty acids are predominantly straigh…	Catalysis of the reaction: arachidonate + donor-H2 + 2 O2 = prostaglandin H2 + acceptor + H2O [goid 4666] [evidence IEA]; Catalysis of an oxidation-reduction (redox) reaction, a reversible chemical reaction in which the oxidation state of an atom or atoms within a molecule is altered. One substrate acts as a hydrogen or electron donor and becomes oxidized, while the other acts as hydrogen or elec…	PHS-2; COX-2; hCox-2; COX2; PGHS-2; PGG/HS	PHS-2; COX-2; hCox-2; PGHS-2; PGG/HS; COX2
6860465	2.0122	4.03397	5.4693	13.1782	1.16609e-16	9.35425e-15	27.6467	MYBPH	5.26131	4.71299	5.05687	4.47463	7.07045	6.85434	6.80047	7.05587	Homo sapiens	RefSeq	NM_004997.2	ILMN_18710	MYBPH	NM_004997.2	NM_004997.2		4608	55956913	NM_004997.2	MYBPH	NP_004988.2	ILMN_1705297	S	1695	GGCCAGACTAACTGGGCTCAAGGGGTGCTGGAAGGCGCAGAGATTGGAGT	1	-	203137000-203137049	1q32.1e	Homo sapiens myosin binding protein H (MYBPH), mRNA.	Bipolar filaments formed of polymers of a muscle-specific myosin II isoform, found in the middle of sarcomeres in myofibrils [goid 5863] [evidence IEA]	Any process that modulates the frequency, rate or extent of striated muscle contraction [goid 6942] [pmid 8486381] [evidence TAS]; The attachment of a cell, either to another cell or to an underlying substrate such as the extracellular matrix, via cell adhesion molecules [goid 7155] [evidence IEA]	Interacting selectively with any protein or protein complex (a complex of two or more proteins that may include other nonprotein molecules) [goid 5515] [evidence IEA]; The action of a molecule that contributes to the structural integrity of a muscle fiber [goid 8307] [pmid 8486381] [evidence TAS]
5310646	1.98735	3.96508	5.91078	16.0809	9.49e-20	1.12067e-17	34.7987	AKR1B10	6.1794	6.20587	6.10011	6.23183	8.04076	8.11438	8.20699	8.26691	Homo sapiens	RefSeq	NM_020299.3	ILMN_6435	AKR1B10	NM_020299.3	NM_020299.3		57016	24497578	NM_020299.3	AKR1B10	NP_064695.2	ILMN_1672148	S	1150	CTGGAGGGCCTGTAACGTGTTGCAATCCTCTCATTTGGAAGACTATCCCT	7	+	133874286-133874309:133876339-133876364	7q33b	Homo sapiens aldo-keto reductase family 1, member B10 (aldose reductase) (AKR1B10), mRNA.	The part of a cell or its extracellular environment in which a gene product is located. A gene product may be located in one or more parts of a cell and its location may be as specific as a particular macromolecular complex, that is, a stable, persistent association of macromolecules that function together [goid 5575] [evidence ND ]; All of the contents of a cell excluding the plasma membrane and…	The chemical reactions and pathways involving aldehydes, any organic compound with the formula R-CH=O, as carried out by individual cells [goid 6081] [pmid 9565553] [evidence TAS]; The whole of the physical, chemical, and biochemical processes carried out by multicellular organisms to break down ingested nutrients into components that may be easily absorbed and directed into metabolism [goid 7586…	Catalysis of the NADPH-dependent reduction of carbonyl compounds [goid 4033] [pmid 9565553] [evidence TAS]; Interacting selectively with any protein or protein complex (a complex of two or more proteins that may include other nonprotein molecules) [goid 5515] [pmid 18056116] [evidence IPI]; Catalysis of an oxidation-reduction (redox) reaction, a reversible chemical reaction in which the oxidation…	ARL-1; AKR1B11; HSI; AKR1B12; ALDRLn; MGC14103; HIS; ARL1	ARL-1; AKR1B11; HSI; AKR1B12; ALDRLn; MGC14103; HIS; ARL1
5860093	1.98681	3.9636	5.5185	16.2729	6.1249e-20	7.49902e-18	35.2382	NLF2	4.61294	4.36701	4.54788	4.54238	6.75458	6.43502	6.39908	6.4573	Homo sapiens	RefSeq	NM_001007595.1	ILMN_35502	NLF2	XM_940314.2	XM_940314.2		388125	113425668	XM_940314.2	NLF2	XP_945407.2	ILMN_1748751	I	922	CCCTGGAGACTCCGGACACTGACAGCCGCGTGGTACAGAATAAACGTTAT				15q22.2b	PREDICTED: Homo sapiens nuclear localized factor 2 (NLF2), mRNA.
7210093	1.97728	3.93749	7.49765	16.4962	3.69685e-20	4.75322e-18	35.7449	PGM2L1	7.69679	7.7156	7.64938	7.79496	9.69064	9.60203	9.63322	9.79538	Homo sapiens	RefSeq	NM_173582.3	ILMN_15828	PGM2L1	NM_173582.3	NM_173582.3		283209	54792080	NM_173582.3	PGM2L1	NP_775853.2	ILMN_1716265	S	8169	GAGCCACTCAAGCAAGACTCTGCTTCTATGTATGGTGAGGCCTTGTTGTT	11	-	74041643-74041692	11q13.4c	Homo sapiens phosphoglucomutase 2-like 1 (PGM2L1), mRNA.		The chemical reactions and pathways involving carbohydrates, any of a group of organic compounds based of the general formula Cx(H2O)y. Includes the formation of carbohydrate derivatives by the addition of a carbohydrate residue to another molecule [goid 5975] [evidence IEA]; The chemical reactions and pathways involving glucose, the aldohexose gluco-hexose. D-glucose is dextrorotatory and is som…	Catalysis of the transfer of a group, e.g. a methyl group, glycosyl group, acyl group, phosphorus-containing, or other groups, from one compound (generally regarded as the donor) to another compound (generally regarded as the acceptor). Transferase is the systematic name for any enzyme of EC class 2 [goid 16740] [evidence IEA]; Catalysis of the geometric or structural changes within one molecule.…	BM32A; FLJ32029	BM32A; FLJ32029
610437	1.96299	3.89869	8.75577	14.0064	1.38865e-17	1.26519e-15	29.7879	CD24	8.97638	8.96806	9.00386	8.98193	10.8826	10.8651	11.0147	11.02	Homo sapiens	RefSeq	NM_013230.2	ILMN_28723	CD24	NM_013230.2	NM_013230.2		100133941	73623396	NM_013230.2	CD24	NP_037362.1	ILMN_2060413	S	1861	TAGACACTCCCCGAAGTCTTTTGTTCGCATGGTCACACACTGATGCTTAG	Y	-	21152795-21152844		Homo sapiens CD24 molecule (CD24), mRNA.	The membrane surrounding a cell that separates the cell from its external environment. It consists of a phospholipid bilayer and associated proteins [goid 5886] [evidence IEA]; Tethered to a membrane by a covalently attached anchor, such as a lipid moiety, that is embedded in the membrane. When used to describe a protein, indicates that none of the peptide sequence is embedded in the membrane [go…	A change in state or activity of a cell or an organism (in terms of movement, secretion, enzyme production, gene expression, etc.) as a result of a stimulus indicating lowered oxygen tension. Hypoxia, defined as a decline in O2 levels below normoxic levels of 20.8 - 20.95%, results in metabolic adaptation at both the cellular and organismal level [goid 1666] [pmid 15174142] [evidence IEP]; A chan…	Mediates the transfer of a signal from the outside to the inside of a cell by means other than the introduction of the signal molecule itself into the cell [goid 4871] [pmid 8213086] [evidence NAS]; Interacting selectively with any protein or protein complex (a complex of two or more proteins that may include other nonprotein molecules) [goid 5515] [pmid 9129046] [evidence IPI]; Interacting selec…	CD24A	CD24A
5560400	1.95133	3.8673	6.35197	18.101	1.1332e-21	1.85595e-19	39.2379	SLC14A1	6.13331	5.74771	6.02889	5.87564	7.94346	7.92865	7.79008	7.97657	Homo sapiens	RefSeq	NM_015865.1	ILMN_10720	SLC14A1	NM_015865.2	NM_015865.2		6563	141801930	NM_015865.2	SLC14A1	NP_056949.1	ILMN_1805561	S	1868	CTCAGTCCCCACTTCCTGCAAACAATGGCCTGCACCCTATCCCTTGTGTG	18	+	41584445-41584494	18q12.3f	Homo sapiens solute carrier family 14 (urea transporter), member 1 (Kidd blood group) (SLC14A1), mRNA.	The membrane surrounding a cell that separates the cell from its external environment. It consists of a phospholipid bilayer and associated proteins [goid 5886] [pmid 7797558] [evidence TAS]; Penetrating at least one phospholipid bilayer of a plasma membrane. May also refer to the state of being buried in the bilayer with no exposure outside the bilayer [goid 5887] [pmid 7989337] [evidence TAS]	The directed movement of substances (such as macromolecules, small molecules, ions) into, out of, within or between cells, or within a multicellular organism [goid 6810] [evidence IEA]; The directed movement of water (H2O) into, out of, within or between cells [goid 6833] [evidence IEA]; The directed movement into, out of or within the cell of urea, the water-soluble compound H2N-CO-NH2, produced…	Enables the directed movement of water (H2O) into, out of, within or between cells [goid 5372] [evidence IEA]; Interacting selectively with copper (Cu) ions [goid 5507] [evidence IEA]; Enables the directed movement of urea cross a membrane into, out of, within or between cells. Urea is the water soluble compound H2N-CO-NH2, produced in the liver via the ornithine-urea cycle. It is the main nitrog…	RACH1; FLJ41687; UTE; HsT1341; UT-B1; HUT11; JK; UT1; FLJ33745	HsT1341; JK; UT1; FLJ33745; RACH1; FLJ41687; UTE; UT-B1; HUT11
6420025	1.93092	3.81298	5.54554	20.1982	1.68283e-23	3.99163e-21	43.4453	TMEM16A	4.73676	5.03603	4.78791	4.85288	6.67774	6.80357	6.80708	6.81678	Homo sapiens	RefSeq	NM_018043.4	ILMN_25243	TMEM16A	NM_018043.4	NM_018043.4		55107	40354209	NM_018043.4	TMEM16A	NP_060513.4	ILMN_2091310	S	4218	CCCTTTAATCTGCCAACTGTGGTCAAAGTTCATAGGTGTCGTACATTTCC	11	+	69713026-69713075	11q13.3b-q13.3c	Homo sapiens transmembrane protein 16A (TMEM16A), mRNA.	All of the contents of a cell excluding the plasma membrane and nucleus, but including other subcellular structures [goid 5737] [evidence IEA]; The membrane surrounding a cell that separates the cell from its external environment. It consists of a phospholipid bilayer and associated proteins [goid 5886] [evidence IEA]; Penetrating at least one phospholipid bilayer of a membrane. May also refer to…			ORAOV2; FLJ10261; TAOS2	ORAOV2; FLJ10261; TAOS2
1050156	1.92596	3.79989	6.43859	17.3931	5.11559e-21	7.48699e-19	37.7282	FAM87B	6.70658	6.83417	6.57002	7.50725	8.67024	8.71579	8.84143	8.80196	Homo sapiens	RefSeq	XM_927098.1	ILMN_32116	FAM87B	XM_927098.1	XM_927098.1		400728	88942298	XM_927098.1	FAM87B	XP_932191.1	ILMN_1754841	S	1607	AGCAAACCACCGCTGAAAGGCAACGTTATTTCTGTTGGCAGAAGGCGGCC	1	+	744746-744795	8p23.3b	PREDICTED: Homo sapiens family with sequence similarity 87, member B (FAM87B), mRNA.	Double layer of lipid molecules that encloses all cells, and, in eukaryotes, many organelles; may be a single or double lipid bilayer; also includes associated proteins [goid 16020] [evidence IEA]; Penetrating at least one phospholipid bilayer of a membrane. May also refer to the state of being buried in the bilayer with no exposure outside the bilayer. When used to describe a protein, indicates …
6660161	1.92319	3.79261	8.57167	21.2957	2.13685e-24	5.54674e-22	45.5019	RNF144A	7.25032	7.46051	7.6538	7.09711	9.16199	9.33473	9.2267	9.50263	Homo sapiens	RefSeq	NM_014746.3	ILMN_170641	RNF144A	NM_014746.3	NM_014746.3		9781	156523963	NM_014746.3	RNF144A	NP_055561.2	ILMN_3238326	S	5320	TTCCACAGTTCCGGAGCCTTCAGTGAGGGGTAGCTACATGCCCCATGCCT	2	+	7100910-7100959	2p25.2a-p25.1g	Homo sapiens ring finger protein 144A (RNF144A), mRNA.	A compound membranous cytoplasmic organelle of eukaryotic cells, consisting of flattened, ribosome-free vesicles arranged in a more or less regular stack. The Golgi apparatus differs from the endoplasmic reticulum in often having slightly thicker membranes, appearing in sections as a characteristic shallow semicircle so that the convex side (cis or entry face) abuts the endoplasmic reticulum, sec…	The chemical reactions and pathways resulting in the breakdown of a protein or peptide by hydrolysis of its peptide bonds, initiated by the covalent attachment of a ubiquitin moiety, or multiple ubiquitin moieties, to the protein [goid 6511] [evidence IEA]	Interacting selectively with any protein or protein complex (a complex of two or more proteins that may include other nonprotein molecules) [goid 5515] [evidence IEA]; Interacting selectively with zinc (Zn) ions [goid 8270] [evidence IEA]; Catalysis of the ligation of two substances with concomitant breaking of a diphosphate linkage, usually in a nucleoside triphosphate. Ligase is the systematic …	RNF144; KIAA0161; UBCE7IP4	RNF144; KIAA0161; UBCE7IP4
5340129	1.92119	3.78734	8.94386	16.2135	7.01013e-20	8.53467e-18	35.1027	AKR1C2	11.1414	11.0588	11.1186	10.9276	12.9972	12.9611	12.913	13.1157	Homo sapiens	RefSeq	NM_001354.4	ILMN_13963	AKR1C2	NM_001354.4	NM_001354.4		1646	45446741	NM_001354.4	AKR1C2	NP_001345.1	ILMN_2412336	A	1475	CCTGCTTGGCGACTTCAGTAAGCTACAGCTAAGCCCATCGGCCGGAAAAG	10	-	5036139-5036188	10p15.1c	Homo sapiens aldo-keto reductase family 1, member C2 (dihydrodiol dehydrogenase 2; bile acid binding protein; 3-alpha hydroxysteroid dehydrogenase, type III) (AKR1C2), transcript variant 1, mRNA. XM_943424 XM_943425 XM_943427	All of the contents of a cell excluding the plasma membrane and nucleus, but including other subcellular structures [goid 5737] [evidence IEA]	The chemical reactions and pathways involving lipids, compounds soluble in an organic solvent but not, or sparingly, in an aqueous solvent. Includes fatty acids; neutral fats, other fatty-acid esters, and soaps; long-chain (fatty) alcohols and waxes; sphingoids and other long-chain bases; glycolipids, phospholipids and sphingolipids; and carotenes, polyprenols, sterols, terpenes and other isopren…	Catalysis of an oxidation-reduction (redox) reaction, a reversible chemical reaction in which the oxidation state of an atom or atoms within a molecule is altered. One substrate acts as a hydrogen or electron donor and becomes oxidized, while the other acts as hydrogen or electron acceptor and becomes reduced [goid 16491] [evidence IEA]; Interacting selectively with bile acids, any of a group of …	BABP; HBAB; AKR1C-pseudo; DD; HAKRD; DD2; MCDR2; DDH2	BABP; HBAB; AKR1C-pseudo; DD; HAKRD; DD2; MCDR2; DDH2
7570324	1.92092	3.78664	7.183	18.831	2.51021e-22	4.80064e-20	40.746	ID3	7.4732	8.00145	7.42549	7.44474	9.63986	9.64097	9.38275	9.39741	Homo sapiens	RefSeq	NM_002167.2	ILMN_6829	ID3	NM_002167.2	NM_002167.2		3399	32171181	NM_002167.2	ID3	NP_002158.2	ILMN_1732296	S	828	CCCCAACTTCGCCCTGCCCACTTGACTTCACCAAATCCCTTCCTGGAGAC	1	-	23757369-23757418	1p36.12a	Homo sapiens inhibitor of DNA binding 3, dominant negative helix-loop-helix protein (ID3), mRNA.	A membrane-bounded organelle of eukaryotic cells in which chromosomes are housed and replicated. In most cells, the nucleus contains all of the cell's chromosomes except the organellar chromosomes, and is the site of RNA synthesis and processing. In some species, or in specialized cell types, RNA metabolism or DNA replication may be absent [goid 5634] [evidence IEA]	Any process that stops, prevents or reduces the frequency, rate or extent of transcription from an RNA polymerase II promoter [goid 122] [evidence IEA]; The biological process whose specific outcome is the progression of a multicellular organism over time from an initial condition (e.g. a zygote or a young adult) to a later condition (e.g. a multicellular animal or an aged adult) [goid 7275] [pmi…	The function of a transcription cofactor that represses transcription from a RNA polymerase II promoter; does not bind DNA itself [goid 3714] [pmid 8437843] [evidence TAS]; Interacting selectively with a transcription factor, any protein required to initiate or regulate transcription [goid 8134] [evidence IEA]; Interacting selectively with a specific domain of a protein [goid 19904] [evidence IEA…	HEIR-1	HEIR-1
520184	1.92031	3.78504	11.1537	23.7723	2.76298e-26	1.13468e-23	49.8198	HPCAL1	10.3919	10.3985	10.5325	10.0497	12.4428	12.2755	12.2262	12.2576	Homo sapiens	RefSeq	NM_002149.2	ILMN_12582	HPCAL1	NM_134421.1	NM_134421.1		3241	19913442	NM_134421.1	HPCAL1	NP_602293.1	ILMN_1764850	A	1771	TGCATGTGTGCCCTGAGCCGTGATGATCCTCCCATCCGTGTTGTGAGCAC	2	+	10484818-10484867	2p25.1c	Homo sapiens hippocalcin-like 1 (HPCAL1), transcript variant 2, mRNA.			Interacting selectively with calcium ions (Ca2+) [goid 5509] [pmid 8038222] [evidence TAS]	HLP2; VILIP-3; BDR1	HLP2; VILIP-3; BDR1
3450136	1.89937	3.73049	9.21096	23.7151	3.04133e-26	1.23062e-23	49.7247	RNF144	8.11845	8.15607	8.24168	7.80191	9.95053	10.0311	9.88799	10.1462	Homo sapiens	RefSeq	NM_014746.2	ILMN_15740	RNF144	NM_014746.2	NM_014746.2		9781	38045937	NM_014746.2	RNF144	NP_055561.2	ILMN_1777660	S	5336	CCTTCAGTGAGGGGTAGCTACATGCCCCATGCCTGCCCTTTCTTTCCTTC	2	+	7101357-7101406	2p25.2a-p25.1g	Homo sapiens ring finger protein 144 (RNF144), mRNA.				KIAA0161; UBCE7IP4	KIAA0161; UBCE7IP4
4480270	1.8735	3.66421	5.67171	13.1052	1.4121e-16	1.11971e-14	27.454	HS.561679	5.34801	5.17918	5.63023	5.69296	7.15622	7.54095	7.0878	7.40507	Homo sapiens	Unigene	Hs.561679	ILMN_115020	HS.561679	Hs.561679		Hs.561679	NA	82330770	DA830074			ILMN_1896012	S	227	GGAGAGCTTAGTCCACAGAATATAGGGCGGCGAGTCCAGAAATGCTTATA	7	-	81168066-81168115		DA830074 PLACE1 Homo sapiens cDNA clone PLACE1004374 5, mRNA sequence
2230072	1.87175	3.65977	5.3112	13.4056	6.44805e-17	5.42563e-15	28.243	GPR64	5.19247	4.50909	5.06147	4.62797	6.68708	6.79345	6.68235	6.84489	Homo sapiens	RefSeq	NM_005756.1	ILMN_167737	GPR64	NM_001079859.1	NM_001079859.1		10149	119943115	NM_001079859.1	GPR64	NP_001073328.1	ILMN_1751885	S	4352	CAGTGACAAGGGGAGTAGCTATTGGGAACAGGGAACTGTCCTACACTGCT	X	-	19007919-19007968	Xp22.13a	Homo sapiens G protein-coupled receptor 64 (GPR64), transcript variant 2, mRNA.	All of the contents of a cell excluding the plasma membrane and nucleus, but including other subcellular structures [goid 5737] [pmid 18029348] [evidence IDA]; The membrane surrounding a cell that separates the cell from its external environment. It consists of a phospholipid bilayer and associated proteins [goid 5886] [evidence IEA]; Penetrating at least one phospholipid bilayer of a plasma memb…	The cascade of processes by which a signal interacts with a receptor, causing a change in the level or activity of a second messenger or other downstream target, and ultimately effecting a change in the functioning of the cell [goid 7165] [evidence IEA]; The series of molecular signals generated as a consequence of a peptide neurotransmitter binding to a cell surface receptor [goid 7218] [evidenc…	Combining with an extracellular or intracellular messenger to initiate a change in cell activity [goid 4872] [evidence IEA]; A receptor that binds an extracellular ligand and transmits the signal to a heterotrimeric G-protein complex. These receptors are characteristically seven-transmembrane receptors and are made up of hetero- or homodimers [goid 4930] [pmid 9150425] [evidence TAS]; Combining w…	MGC138738; FLJ00282; MGC104454; MGC138739; TM7LN2; HE6	FLJ00282; MGC104454; TM7LN2; HE6
1070435	1.84267	3.58673	6.72548	16.2723	6.13222e-20	7.49902e-18	35.237	GAS7	5.34801	5.75827	5.61788	5.6603	7.47257	7.48744	7.31873	7.40855	Homo sapiens	RefSeq	NM_201432.1	ILMN_17718	GAS7	NM_201433.1	NM_201433.1		8522	41406079	NM_201433.1	GAS7	NP_958839.1	ILMN_1745994	A	7765	GACCGGAAGCAACCCCTTCACAGACACGAGCACATCGGCAAACCCTATGA	17	-	9814868-9814917	17p13.1b	Homo sapiens growth arrest-specific 7 (GAS7), transcript variant c, mRNA.	All of the contents of a cell excluding the plasma membrane and nucleus, but including other subcellular structures [goid 5737] [evidence IEA]	The process by which the cell cycle is halted during one of the normal phases (G1, S, G2, M) [goid 7050] [pmid 9736752] [evidence TAS]; The biological process whose specific outcome is the progression of a multicellular organism over time from an initial condition (e.g. a zygote or a young adult) to a later condition (e.g. a multicellular animal or an aged adult) [goid 7275] [evidence IEA]; The p…	The function of binding to a specific DNA sequence in order to modulate transcription. The transcription factor may or may not also interact selectively with a protein or macromolecular complex [goid 3700] [pmid 9736752] [evidence TAS]; Interacting selectively with any protein or protein complex (a complex of two or more proteins that may include other nonprotein molecules) [goid 5515] [evidence …	MGC1348; MLL/GAS7; KIAA0394	MGC1348; MLL/GAS7; KIAA0394
3440563	1.83367	3.56443	6.28158	14.0383	1.28148e-17	1.17533e-15	29.8687	FAM70B	6.21358	6.65969	6.30526	6.23183	8.21742	8.16511	8.36836	8.04829	Homo sapiens	RefSeq	XM_939435.1	ILMN_163816	FAM70B	XM_001130122.1	XM_001130122.1		348013	113424478	XM_001130122.1	FAM70B	XP_001130122.1	ILMN_1723300	A	73	TCGCTCTGGTTTGTGGGGTCTCTGCTGCTGGTGTCCGTCCTCATAGTCAC				13q34d	PREDICTED: Homo sapiens family with sequence similarity 70, member B (FAM70B), mRNA.	Double layer of lipid molecules that encloses all cells, and, in eukaryotes, many organelles; may be a single or double lipid bilayer; also includes associated proteins [goid 16020] [evidence IEA]; Penetrating at least one phospholipid bilayer of a membrane. May also refer to the state of being buried in the bilayer with no exposure outside the bilayer. When used to describe a protein, indicates …
780327	1.8332	3.56327	6.11971	11.8276	4.4917e-15	2.68089e-13	23.9708	HPCAL1	5.07885	5.39063	5.28362	5.44071	7.23314	7.34479	7.13071	6.75086	Homo sapiens	RefSeq	NM_002149.2	ILMN_11657	HPCAL1	NM_002149.2	NM_002149.2		3241	19913440	NM_002149.2	HPCAL1	NP_002140.2	ILMN_1715672	I	55	TCCCTGGCTGCCGGCTTCCTTTTGTCTTTCTGGGCGGCGATGAGCGCAGG	2	+	10360545-10360594	2p25.1c	Homo sapiens hippocalcin-like 1 (HPCAL1), transcript variant 1, mRNA.			Interacting selectively with calcium ions (Ca2+) [goid 5509] [pmid 8038222] [evidence TAS]	HLP2; VILIP-3; BDR1	HLP2; VILIP-3; BDR1
6660601	1.81483	3.51819	8.89	18.3399	6.88307e-22	1.22186e-19	39.7369	HMOX1	10.6314	10.6753	11.0126	10.3915	12.7257	12.5013	12.45	12.441	Homo sapiens	RefSeq	NM_002133.1	ILMN_25059	HMOX1	NM_002133.1	NM_002133.1		3162	4504436	NM_002133.1	HMOX1	NP_002124.1	ILMN_1800512	S	1271	TCAAGTATCCTTGTTGACACGGCCATGACCACTTTCCCCGTGGGCCATGG	22	+	34119915-34119964	22q12.3c	Homo sapiens heme oxygenase (decycling) 1 (HMOX1), mRNA.	That part of a multicellular organism outside the cells proper, usually taken to be outside the plasma membranes, and occupied by fluid [goid 5615] [pmid 18307065] [evidence TAS]; That fraction of cells, prepared by disruptive biochemical methods, that includes the plasma and other membranes [goid 5624] [pmid 3345742] [evidence TAS]; A membrane-bounded organelle of eukaryotic cells in which chrom…	[goid 6788] [evidence IEA]; A change in state or activity of a cell or an organism (in terms of movement, secretion, enzyme production, gene expression, etc.) as a result of a stimulus [goid 50896] [evidence IEA]; The multiplication or reproduction of endothelial cells, resulting in the expansion of a cell population. Endothelial cells are thin flattened cells which line the inside surfaces of bo…	Catalysis of the reaction: heme + 3 donor-H2 + 3 O2 = biliverdin + Fe2+ + CO + 3 acceptor + 3 H2O [goid 4392] [evidence IEA]; Catalysis of the reaction: heme + 3 donor-H2 + 3 O2 = biliverdin + Fe2+ + CO + 3 acceptor + 3 H2O [goid 4392] [pmid 9884342] [evidence TAS]; Mediates the transfer of a signal from the outside to the inside of a cell by means other than the introduction of the signal molecu…	HO-1; bK286B10	HO-1; bK286B10
4150110	1.81359	3.51516	8.83033	14.4908	4.15275e-18	4.03756e-16	31.002	KIAA0114	6.64634	6.96149	6.21285	6.29766	8.26672	8.38082	8.62625	8.21288	Homo sapiens	RefSeq	NR_024031.1	ILMN_366695	KIAA0114	NR_024031.1	NR_024031.1		57291	194394211	NR_024031.1	KIAA0114		ILMN_3248882	S	623	TCTGGGTGGCACGGGGGAGGTCATGAGAAACGTGGATTACACCCCCTTGT	4	+	53580073-53580122		Homo sapiens KIAA0114 (KIAA0114), non-coding RNA.
7650523	1.80856	3.50292	7.25301	18.2186	8.86013e-22	1.50288e-19	39.4842	SHISA2	8.39597	8.0657	8.40147	8.10924	10.1195	10.2014	9.97735	9.98777	Homo sapiens	RefSeq	NM_001007538.1	ILMN_28602	SHISA2	NM_001007538.1	NM_001007538.1		387914	56090522	NM_001007538.1	SHISA2	NP_001007539.1	ILMN_1760412	S	2511	CCCACACTGTTCTTGATTTCCTCTCTCTTTCAGGCCTCAACAGGCACTGT	13	-	26619063-26619112	13q12.13b	Homo sapiens shisa homolog 2 (Xenopus laevis) (SHISA2), mRNA.	The irregular network of unit membranes, visible only by electron microscopy, that occurs in the cytoplasm of many eukaryotic cells. The membranes form a complex meshwork of tubular channels, which are often expanded into slitlike cavities called cisternae. The ER takes two forms, rough (or granular), with ribosomes adhering to the outer surface, and smooth (with no ribosomes attached) [goid 5783…	The biological process whose specific outcome is the progression of a multicellular organism over time from an initial condition (e.g. a zygote or a young adult) to a later condition (e.g. a multicellular animal or an aged adult) [goid 7275] [evidence IEA]		bA398O19.2; WGAR9166; C13orf13; PRO28631	bA398O19.2; WGAR9166; C13orf13; PRO28631
4860537	1.80726	3.49977	6.64866	16.3318	5.35788e-20	6.70101e-18	35.3725	SLC7A8	6.80866	6.7497	6.98996	7.14223	8.76293	8.76772	8.74714	8.55574	Homo sapiens	RefSeq	NM_012244.2	ILMN_22403	SLC7A8	NM_182728.1	NM_182728.1		23428	33286429	NM_182728.1	SLC7A8	NP_877392.1	ILMN_1807894	A	2788	TTGGTCTGAGTTGTGACCCCTTCAGAGTAGATGCCCGGCAGGCTGGGGTT	14	-	23594791-23594840	14q11.2f	Homo sapiens solute carrier family 7 (cationic amino acid transporter, y+ system), member 8 (SLC7A8), transcript variant 2, mRNA.	All of the contents of a cell excluding the plasma membrane and nucleus, but including other subcellular structures [goid 5737] [evidence IEA]; The membrane surrounding a cell that separates the cell from its external environment. It consists of a phospholipid bilayer and associated proteins [goid 5886] [pmid 10391915] [evidence TAS]; Penetrating at least one phospholipid bilayer of a plasma memb…	The chemical reactions and pathways involving amino acids, organic acids containing one or more amino substituents [goid 6520] [pmid 10391915] [evidence TAS]; The directed movement of substances (such as macromolecules, small molecules, ions) into, out of, within or between cells, or within a multicellular organism [goid 6810] [pmid 10391915] [evidence TAS]; The directed movement of neutral amino…	Catalysis of the transfer of neutral amino acids from one side of a membrane to the other. Neutral amino acids have a pH of 7 [goid 15175] [pmid 10391915] [evidence TAS]; Catalysis of the transfer of an L-amino acid from one side of a membrane to the other. L-amino acids are the levorotatory isomer of amino acids [goid 15179] [evidence IEA]; Interacting selectively with an antigen peptide, a frag…	LPI-PC1; LAT2	LPI-PC1; LAT2
4890241	1.80199	3.487	8.34353	13.021	1.76282e-16	1.37796e-14	27.2307	GPR56	7.08713	6.79737	7.33112	6.21121	8.80944	8.85056	8.58459	8.70022	Homo sapiens	RefSeq	NM_201524.1	ILMN_165137	GPR56	NM_201524.1	NM_201524.1		9289	41584201	NM_201524.1	GPR56	NP_958932.1	ILMN_2352097	A	3563	GCCAACATTCAGTCTGGTATGTGAGGCGTGCGTGAAGCAAGAACTCCTGG	16	+	56256163-56256212	16q13d	Homo sapiens G protein-coupled receptor 56 (GPR56), transcript variant 2, mRNA.	The membrane surrounding a cell that separates the cell from its external environment. It consists of a phospholipid bilayer and associated proteins [goid 5886] [evidence IEA]; Penetrating at least one phospholipid bilayer of a plasma membrane. May also refer to the state of being buried in the bilayer with no exposure outside the bilayer [goid 5887] [pmid 10049584] [evidence TAS]	The attachment of a cell, either to another cell or to an underlying substrate such as the extracellular matrix, via cell adhesion molecules [goid 7155] [pmid 10049584] [evidence TAS]; The cascade of processes by which a signal interacts with a receptor, causing a change in the level or activity of a second messenger or other downstream target, and ultimately effecting a change in the functioning…	Combining with an extracellular or intracellular messenger to initiate a change in cell activity [goid 4872] [evidence IEA]; A receptor that binds an extracellular ligand and transmits the signal to a heterotrimeric G-protein complex. These receptors are characteristically seven-transmembrane receptors and are made up of hetero- or homodimers [goid 4930] [pmid 10049584] [evidence TAS]	BFPP; DKFZp781L1398; TM7LN4; TM7XN1	BFPP; DKFZp781L1398; TM7LN4; TM7XN1
3130220	1.79458	3.46915	10.2922	21.5752	1.28144e-24	3.65858e-22	46.0108	TMEM158	11.6828	11.4753	11.8369	11.5597	13.4732	13.5015	13.4113	13.3962	Homo sapiens	RefSeq	NM_015444.1	ILMN_13668	TMEM158	NM_015444.2	NM_015444.2		25907	116805333	NM_015444.2	TMEM158	NP_056259.2	ILMN_1792455	S	1758	GAACCTTTTCCAAGTTGATCTATCCAGTGACGTGGCCTGGTGGGCGTTTC	3	-	45266007-45266056	3p21.31k	Homo sapiens transmembrane protein 158 (TMEM158), mRNA.	Double layer of lipid molecules that encloses all cells, and, in eukaryotes, many organelles; may be a single or double lipid bilayer; also includes associated proteins [goid 16020] [evidence IEA]; Penetrating at least one phospholipid bilayer of a membrane. May also refer to the state of being buried in the bilayer with no exposure outside the bilayer. When used to describe a protein, indicates …			BBP; DKFZp586E1621; RIS1; p40BBP	DKFZp586E1621; p40BBP
6040452	1.79001	3.45817	5.91413	14.264	7.28328e-18	6.863e-16	30.437	C12ORF56	6.29309	5.65487	5.85862	5.53153	7.55697	7.61108	7.64903	7.85023	Homo sapiens	RefSeq	XM_056680.7	ILMN_309443	C12ORF56	NM_001099676.1	NM_001099676.1		115749	153791217	NM_001099676.1	C12orf56	NP_001093146.1	ILMN_1770616	A	1298	TGCCAGCCTTGCAGAAAAGGCTCCCATTGTGTTACCCCATCACTCAACCT	12	-	62947271-62947320	12q14.2b	Homo sapiens chromosome 12 open reading frame 56 (C12orf56), mRNA.
160242	1.78441	3.44477	8.85042	17.1916	7.92309e-21	1.13161e-18	37.2897	C13ORF15	7.9189	8.14283	7.96198	7.16274	9.56357	9.55723	9.78252	9.70779	Homo sapiens	RefSeq	NM_014059.1	ILMN_14549	C13ORF15	NM_014059.2	NM_014059.2		28984	132626810	NM_014059.2	C13orf15	NP_054778.2	ILMN_1658494	S	797	TCTGCTGCCAGAGGGGACAAAGACGTGCACTCAACCTTCTACCAGGCCAC	13	+	40942702-40942751	13q14.11b	Homo sapiens chromosome 13 open reading frame 15 (C13orf15), mRNA.				RGC-32; KIAA0564; bA157L14.2; MGC87338; RGC32	bA157L14.2; MGC87338; KIAA0564
2320598	1.78238	3.43994	6.97647	18.2163	8.90313e-22	1.50288e-19	39.4794	NDP	7.96643	7.88387	7.92984	7.7822	9.7199	9.6721	9.65864	9.69912	Homo sapiens	RefSeq	NM_000266.1	ILMN_22946	NDP	NM_000266.1	NM_000266.1		4693	4557788	NM_000266.1	NDP	NP_000257.1	ILMN_1794803	S	1725	TGGTGGCCTGGCTTGTCTTCTGAACGTTTGGTTCAAATGTGTTTTGGTCC	X	-	43693024-43693073	Xp11.3c	Homo sapiens Norrie disease (pseudoglioma) (NDP), mRNA.	The space external to the outermost structure of a cell. For cells without external protective or external encapsulating structures this refers to space outside of the plasma membrane. This term covers the host cell environment outside an intracellular parasite [goid 5576] [evidence IEA]; That part of a multicellular organism outside the cells proper, usually taken to be outside the plasma membra…	The process whose specific outcome is the progression of the placenta over time, from its formation to the mature structure. The placenta is an organ of metabolic interchange between fetus and mother, partly of embryonic origin and partly of maternal origin [goid 1890] [evidence IEA]; A process that is carried out at the cellular level which results in the formation, arrangement of constituent pa…	The function that stimulates a cell to grow or proliferate. Most growth factors have other actions besides the induction of cell growth or proliferation [goid 8083] [pmid 8298646] [evidence TAS]	EVR2; ND; FEVR	ND; EVR2; FEVR
5260754	1.78172	3.43837	9.81978	16.0265	1.07534e-19	1.26444e-17	34.6732	TSC22D1	9.95241	9.5491	9.97115	9.40633	11.5374	11.5733	11.4965	11.5652	Homo sapiens	RefSeq	NM_006022.2	ILMN_26720	TSC22D1	NM_006022.2	NM_006022.2		8848	31543826	NM_006022.2	TSC22D1	NP_006013.1	ILMN_1692177	I	222	TCCCAATGGTGTAGACCAGTGGCGATGGATCTAGGAGTTTACCAACTGAG	13	-	45010708-45010757	13q14.11e	Homo sapiens TSC22 domain family, member 1 (TSC22D1), transcript variant 2, mRNA.	A membrane-bounded organelle of eukaryotic cells in which chromosomes are housed and replicated. In most cells, the nucleus contains all of the cell's chromosomes except the organellar chromosomes, and is the site of RNA synthesis and processing. In some species, or in specialized cell types, RNA metabolism or DNA replication may be absent [goid 5634] [evidence IEA]; All of the contents of a cell…	The synthesis of either RNA on a template of DNA or DNA on a template of RNA [goid 6350] [evidence IEA]; Any process that modulates the frequency, rate or extent of DNA-dependent transcription [goid 6355] [evidence IEA]; The synthesis of RNA from a DNA template by RNA polymerase II (Pol II), originating at a Pol II-specific promoter. Includes transcription of messenger RNA (mRNA) and certain smal…	The function of binding to a specific DNA sequence in order to modulate transcription. The transcription factor may or may not also interact selectively with a protein or macromolecular complex [goid 3700] [evidence IEA]	TSC22; RP11-269C23.2; DKFZp686O19206; TGFB1I4; MGC17597	TSC22; RP11-269C23.2; DKFZp686O19206; TGFB1I4; MGC17597
6980445	1.74929	3.36193	5.35982	14.144	9.82857e-18	9.16722e-16	30.1355	HS.453381	5.15752	5.23743	5.18383	4.65507	6.69928	6.92072	6.78108	6.98027	Homo sapiens	Unigene	Hs.453381	ILMN_93839	HS.453381	Hs.453381		Hs.453381	NA	22519718	BU078529			ILMN_1825249	S	381	CAGCCAACAGGCCTACCAGTCCTTGTACTCTATGCAGCTACTTCCCCTGC	6	-	132257556-132257605		in27e08.x1 Human Fetal Pancreas 1B Homo sapiens cDNA clone IMAGE: 3, mRNA sequence
3390543	1.73652	3.3323	7.35127	16.7985	1.88146e-20	2.51303e-18	36.4225	C13ORF33	8.57977	8.40676	8.55295	8.53927	10.2911	10.3457	10.0067	10.3544	Homo sapiens	RefSeq	NM_032849.2	ILMN_12086	C13ORF33	NM_032849.2	NM_032849.2		84935	21361885	NM_032849.2	C13orf33	NP_116238.2	ILMN_1696048	S	1854	CCTGCCACACACTGCCTGAAATCGGAACTCCCTTGGCCTCCCTCTTAACT	13	+	30397189-30397238	13q12.3d	Homo sapiens chromosome 13 open reading frame 33 (C13orf33), mRNA.				MGC126673; MGC126675; FLJ14834	MGC126673; MGC126675; FLJ14834
1990037	1.70303	3.25584	8.86836	12.9997	1.86446e-16	1.44917e-14	27.1743	CHI3L1	10.3618	10.4196	10.527	11.1231	12.6373	12.3589	12.0139	12.0123	Homo sapiens	RefSeq	NM_001276.2	ILMN_23515	CHI3L1	NM_001276.2	NM_001276.2		1116	144226250	NM_001276.2	CHI3L1	NP_001267.2	ILMN_3307868	S	1507	GGGATGGGGCTGTGGGGATAGTGAGGCATCGCAATGTAAGACTCGGGATT	1	-	203148339-203148388	1q32.1e	Homo sapiens chitinase 3-like 1 (cartilage glycoprotein-39) (CHI3L1), mRNA.	The space external to the outermost structure of a cell. For cells without external protective or external encapsulating structures this refers to space outside of the plasma membrane. This term covers the host cell environment outside an intracellular parasite [goid 5576] [evidence IEA]; A layer consisting mainly of proteins (especially collagen) and glycosaminoglycans (mostly as proteoglycans) …	The chemical reactions and pathways involving carbohydrates, any of a group of organic compounds based of the general formula Cx(H2O)y. Includes the formation of carbohydrate derivatives by the addition of a carbohydrate residue to another molecule [goid 5975] [evidence IEA]; The chemical reactions and pathways involving carbohydrates, any of a group of organic compounds based of the general form…	Catalysis of a biochemical reaction at physiological temperatures. In biologically catalyzed reactions, the reactants are known as substrates, and the catalysts are naturally occurring macromolecular substances known as enzymes. Enzymes possess specific binding sites for substrates, and are usually composed wholly or largely of protein, but RNA that has catalytic activity (ribozyme) is often also…	DKFZp686N19119; FLJ38139; YYL-40; HCGP-3P; HC-gp39; YKL40; GP39	HC-gp39; YKL40; YYL-40; HCGP-3P; GP39
7560706	1.70165	3.25273	6.3641	17.184	8.05547e-21	1.14251e-18	37.2731	C9ORF109	6.51866	6.64904	6.39641	6.936	8.39839	8.06714	8.29849	8.4064	Homo sapiens	RefSeq	XM_379665.2	ILMN_45348	C9ORF109	XM_379665.2	XM_379665.2		286333	89029972	XM_379665.2	C9orf109	XP_379665.2	ILMN_1695485	S	5235	GCGGTCTGGAAAACGAGCTAATTCCGTGCCGATGGAGGTGTTGATGGATG	9	+	114921410-114921459	9q32b	PREDICTED: Homo sapiens chromosome 9 open reading frame 109 (C9orf109), mRNA.
6200577	1.70032	3.24974	6.69682	14.3822	5.42989e-18	5.24223e-16	30.7323	CREB5	6.98313	6.78879	6.60391	6.9787	8.30455	8.52992	8.54213	8.69867	Homo sapiens	RefSeq	NM_182898.2	ILMN_19489	CREB5	NM_182898.2	NM_182898.2		9586	59938769	NM_182898.2	CREB5	NP_878901.2	ILMN_1731714	A	8163	GAGGAAGTCCCAAAAAGGTGCTGTCACTTTAAGTTCTGGACTTGGGGTTC	7	+	28830575-28830624	7p15.1d	Homo sapiens cAMP responsive element binding protein 5 (CREB5), transcript variant 1, mRNA.	The living contents of a cell; the matter contained within (but not including) the plasma membrane, usually taken to exclude large vacuoles and masses of secretory or ingested material. In eukaryotes it includes the nucleus and cytoplasm [goid 5622] [evidence IEA]; A membrane-bounded organelle of eukaryotic cells in which chromosomes are housed and replicated. In most cells, the nucleus contains …	The synthesis of either RNA on a template of DNA or DNA on a template of RNA [goid 6350] [evidence IEA]; The synthesis of RNA from a DNA template by RNA polymerase II (Pol II), originating at a Pol II-specific promoter. Includes transcription of messenger RNA (mRNA) and certain small nuclear RNAs (snRNAs) [goid 6366] [pmid 8378084] [evidence TAS]; Any process that activates or increases the frequ…	The function of binding to a specific DNA sequence in order to modulate transcription. The transcription factor may or may not also interact selectively with a protein or macromolecular complex [goid 3700] [pmid 8378084] [evidence IDA]; Interacting selectively with zinc (Zn) ions [goid 8270] [evidence IEA]; Interacting selectively with DNA of a specific nucleotide composition, e.g. GC-rich DNA bi…	CRE-BPA	CRE-BPA
380102	1.69461	3.23689	7.96181	15.5445	3.29304e-19	3.60988e-17	33.5493	TMEM51	6.88034	6.76322	6.71835	6.60738	8.34617	8.38082	8.51577	8.5696	Homo sapiens	RefSeq	NM_018022.1	ILMN_443	TMEM51	NM_018022.1	NM_018022.1		55092	8922276	NM_018022.1	TMEM51	NP_060492.1	ILMN_1674985	S	1593	CTACGCTGGAGTCCTGAACTGTGGGTAGAAAACACGACCTGGCTTTGTAG	1	+	15419242-15419291	1p36.21a	Homo sapiens transmembrane protein 51 (TMEM51), mRNA.	Double layer of lipid molecules that encloses all cells, and, in eukaryotes, many organelles; may be a single or double lipid bilayer; also includes associated proteins [goid 16020] [evidence IEA]; Penetrating at least one phospholipid bilayer of a membrane. May also refer to the state of being buried in the bilayer with no exposure outside the bilayer. When used to describe a protein, indicates …			FLJ10199; C1orf72	FLJ10199; C1orf72
60215	1.68884	3.22398	5.78497	13.6231	3.67965e-17	3.18382e-15	28.8075	CDCP1	5.2397	5.53264	5.50735	5.09408	7.36312	7.14088	7.03182	6.73201	Homo sapiens	RefSeq	NM_178181.1	ILMN_26838	CDCP1	NM_178181.1	NM_178181.1		64866	30410802	NM_178181.1	CDCP1	NP_835488.1	ILMN_2341611	A	1051	GCGGGGAACTTCAACCTCTCTCTGCAAGGCTGTGACCAAGATGCCCAAAG	3	-	45152240-45152289	3p21.31k	Homo sapiens CUB domain containing protein 1 (CDCP1), transcript variant 2, mRNA.	The space external to the outermost structure of a cell. For cells without external protective or external encapsulating structures this refers to space outside of the plasma membrane. This term covers the host cell environment outside an intracellular parasite [goid 5576] [evidence IEA]; The membrane surrounding a cell that separates the cell from its external environment. It consists of a phosp…			SIMA135; TRASK; CD318	SIMA135; TRASK; CD318
3180187	1.68154	3.2077	6.16549	18.2007	9.19677e-22	1.53363e-19	39.4469	SOX11	5.8598	6.06731	5.92095	6.32938	7.4882	7.70617	7.71889	7.81515	Homo sapiens	RefSeq	NM_003108.3	ILMN_28038	SOX11	NM_003108.3	NM_003108.3		6664	30581115	NM_003108.3	SOX11	NP_003099.1	ILMN_1773459	I	8544	CAGTGGCTTGTGCTTGTGCTTCGATCTAACCAGCTTCTTGACCCACCCCC	2	+	5758793-5758842	2p25.2b	Homo sapiens SRY (sex determining region Y)-box 11 (SOX11), mRNA.	A membrane-bounded organelle of eukaryotic cells in which chromosomes are housed and replicated. In most cells, the nucleus contains all of the cell's chromosomes except the organellar chromosomes, and is the site of RNA synthesis and processing. In some species, or in specialized cell types, RNA metabolism or DNA replication may be absent [goid 5634] [evidence IEA]; A small, dense body one or mo…	The synthesis of either RNA on a template of DNA or DNA on a template of RNA [goid 6350] [evidence IEA]; Any process that modulates the frequency, rate or extent of DNA-dependent transcription [goid 6355] [evidence IEA]; The process whose specific outcome is the progression of nervous tissue over time, from its formation to its mature state [goid 7399] [pmid 8666406] [evidence TAS]	Interacting selectively with DNA (deoxyribonucleic acid) [goid 3677] [evidence IEA]
5490768	1.67408	3.19116	8.11306	17.1489	8.69698e-21	1.22717e-18	37.1962	GPR56	6.8557	6.5941	6.9852	6.73896	8.57489	8.4832	8.55901	8.3214	Homo sapiens	RefSeq	NM_201525.1	ILMN_23858	GPR56	NM_201525.1	NM_201525.1		9289	41584197	NM_201525.1	GPR56	NP_958933.1	ILMN_2384122	A	3399	GTAGATTGCTGGCCTGTTGTAGGTGGTAGGGACACAGATGACCGACCTGG	16	+	56256102-56256151	16q13d	Homo sapiens G protein-coupled receptor 56 (GPR56), transcript variant 3, mRNA.	The membrane surrounding a cell that separates the cell from its external environment. It consists of a phospholipid bilayer and associated proteins [goid 5886] [evidence IEA]; Penetrating at least one phospholipid bilayer of a plasma membrane. May also refer to the state of being buried in the bilayer with no exposure outside the bilayer [goid 5887] [pmid 10049584] [evidence TAS]	The attachment of a cell, either to another cell or to an underlying substrate such as the extracellular matrix, via cell adhesion molecules [goid 7155] [pmid 10049584] [evidence TAS]; The cascade of processes by which a signal interacts with a receptor, causing a change in the level or activity of a second messenger or other downstream target, and ultimately effecting a change in the functioning…	Combining with an extracellular or intracellular messenger to initiate a change in cell activity [goid 4872] [evidence IEA]; A receptor that binds an extracellular ligand and transmits the signal to a heterotrimeric G-protein complex. These receptors are characteristically seven-transmembrane receptors and are made up of hetero- or homodimers [goid 4930] [pmid 10049584] [evidence TAS]	BFPP; DKFZp781L1398; TM7LN4; TM7XN1	BFPP; DKFZp781L1398; TM7LN4; TM7XN1
4730360	1.66159	3.16365	7.03515	12.3008	1.21758e-15	7.97659e-14	25.2852	PLA2G4A	7.0719	6.86095	6.98041	7.02655	8.64667	8.80818	8.64271	8.48478	Homo sapiens	RefSeq	NM_024420.1	ILMN_2369	PLA2G4A	NM_024420.1	NM_024420.1		5321	23943919	NM_024420.1	PLA2G4A	NP_077734.1	ILMN_1803561	S	2477	CGTACTGATCATGAGAGACTGGCTGATACTCAAAGTTGCAGTTACTTAGC	1	+	185224358-185224407	1q31.1a	Homo sapiens phospholipase A2, group IVA (cytosolic, calcium-dependent) (PLA2G4A), mRNA.	All of the contents of a cell excluding the plasma membrane and nucleus, but including other subcellular structures [goid 5737] [evidence IEA]; That part of the cytoplasm that does not contain membranous or particulate subcellular components [goid 5829] [pmid 8381049] [evidence NAS]; Penetrating at least one phospholipid bilayer of a membrane. May also refer to the state of being buried in the bi…	The hydrolysis of a peptide bond or bonds within a protein [goid 6508] [evidence IEA]; The chemical reactions and pathways resulting in the formation of platelet activating factor, 1-O-alkyl-2-acetyl-sn-glycerol 3-phosphocholine, where alkyl = hexadecyl or octadecyl. Platelet activating factor is an inflammatory mediator released from a variety of cells in response to various stimuli [goid 6663] …	Interacting selectively with magnesium (Mg) ions [goid 287] [evidence IEA]; Catalysis of the hydrolysis of internal, alpha-peptide bonds in a polypeptide chain by a catalytic mechanism that involves a catalytic triad consisting of a serine nucleophile that is activated by a proton relay involving an acidic residue (e.g. aspartate or glutamate) and a basic residue (usually histidine) [goid 4252] […	PLA2G4; cPLA2-alpha	PLA2G4; cPLA2-alpha
2120112	1.66096	3.16227	5.70762	12.7229	3.89214e-16	2.76724e-14	26.4334	TRIM9	5.11455	5.04725	5.05289	5.22733	6.54231	6.92479	6.77618	6.7627	Homo sapiens	RefSeq	NM_015163.4	ILMN_12887	TRIM9	NM_015163.4	NM_015163.4		114088	46370050	NM_015163.4	TRIM9	NP_055978.3	ILMN_1763433	I	4349	ACTCTCCAATGAGACTCAATGGCTGGGCCGTGGTAGACTCATAGTTCCTC	14	-	50511883-50511932	14q22.1c	Homo sapiens tripartite motif-containing 9 (TRIM9), transcript variant 1, mRNA.	The living contents of a cell; the matter contained within (but not including) the plasma membrane, usually taken to exclude large vacuoles and masses of secretory or ingested material. In eukaryotes it includes the nucleus and cytoplasm [goid 5622] [evidence IEA]		Interacting selectively with any protein or protein complex (a complex of two or more proteins that may include other nonprotein molecules) [goid 5515] [evidence IEA]; Interacting selectively with zinc (Zn) ions [goid 8270] [evidence IEA]; Interacting selectively with any metal ion [goid 46872] [evidence IEA]	SPRING; KIAA0282; RNF91	SPRING; KIAA0282; RNF91
5260403	1.65524	3.14976	7.61701	20.1207	1.95378e-23	4.47985e-21	43.2963	ST3GAL5	6.85047	6.79171	6.81133	6.87357	8.55522	8.51527	8.36501	8.4918	Homo sapiens	RefSeq	NM_003896.2	ILMN_181371	ST3GAL5	NM_001042437.1	NM_001042437.1		8869	109633045	NM_001042437.1	ST3GAL5	NP_001035902.1	ILMN_1713496	S	1875	CTGACAACTGTGAAGCCACCCTGGGCTACAGAAACCACAGTCTTCCCAGC	2	-	86066583-86066632	2p11.2f	Homo sapiens ST3 beta-galactoside alpha-2,3-sialyltransferase 5 (ST3GAL5), transcript variant 2, mRNA.	The lipid bilayer surrounding any of the compartments of the Golgi apparatus [goid 139] [pmid 9822625] [evidence NAS]; A compound membranous cytoplasmic organelle of eukaryotic cells, consisting of flattened, ribosome-free vesicles arranged in a more or less regular stack. The Golgi apparatus differs from the endoplasmic reticulum in often having slightly thicker membranes, appearing in sections …	The chemical reactions and pathways resulting in the formation of ceramide oligosaccharides carrying in addition to other sugar residues, one or more sialic acid residues [goid 1574] [pmid 9822625] [evidence NAS]; The chemical reactions and pathways involving carbohydrates, any of a group of organic compounds based of the general formula Cx(H2O)y. Includes the formation of carbohydrate derivative…	Catalysis of the reaction: CMP-N-acetylneuraminate + beta-D-galactosyl-1,4-N-acetyl-beta-D-glucosaminyl-1,3-beta-D-galactosyl-1,4-beta-D-glucosylceramide = CMP + alpha-N-acetylneuraminyl-2,3-beta-D-galactosyl-1,4-N-acetyl-beta-D-glucosaminyl-1,3-beta-D-galactosyl-1,4-D-glucosylceramide [goid 4513] [pmid 9822625] [evidence TAS]; Catalysis of the reaction: cytolipin-H + CMP-N-acetylneuraminate = al…	SIAT9; ST3GalV; SIATGM3S	SIAT9; ST3GalV; SIATGM3S
940474	1.65158	3.14177	7.6766	20.843	4.95153e-24	1.26149e-21	44.665	SRPX2	8.63125	8.5297	8.78064	8.45574	10.3626	10.2631	10.2009	10.2546	Homo sapiens	RefSeq	NM_014467.1	ILMN_23854	SRPX2	NM_014467.2	NM_014467.2		27286	124517647	NM_014467.2	SRPX2	NP_055282.1	ILMN_1676213	S	1845	CCAGCGTCGGGAGCAAAGGGACATATGCGAGTGAACTTGAGCCAGGGCAT	X	+	99812607-99812640:99812641-99812656	Xq22.1b	Homo sapiens sushi-repeat-containing protein, X-linked 2 (SRPX2), mRNA.	The space external to the outermost structure of a cell. For cells without external protective or external encapsulating structures this refers to space outside of the plasma membrane. This term covers the host cell environment outside an intracellular parasite [goid 5576] [evidence IEA]		Catalysis of the incorporation of one atom from molecular oxygen into a compound and the reduction of the other atom of oxygen to water [goid 4497] [evidence IEA]; Interacting selectively with iron (Fe) ions [goid 5506] [evidence IEA]; Any molecular entity that serves as an electron acceptor and electron donor in an electron transport system [goid 9055] [evidence IEA]; Interacting selectively wit…	SRPUL; RESDX	SRPX; SRPUL
3440068	1.64768	3.1333	5.93686	16.8027	1.86428e-20	2.50712e-18	36.4317	GREM2	5.5893	5.42226	5.6874	5.61716	7.01295	7.28084	7.23397	7.34035	Homo sapiens	RefSeq	NM_022469.3	ILMN_24616	GREM2	NM_022469.3	NM_022469.3		64388	71164891	NM_022469.3	GREM2	NP_071914.3	ILMN_1678816	S	3594	GGAAGTCCACTGTTAGTCTCTCCGTTAGCACCAGGGACACACTTGTTCTG	1	-	240653412-240653461	1q43d	Homo sapiens gremlin 2, cysteine knot superfamily, homolog (Xenopus laevis) (GREM2), mRNA.	The space external to the outermost structure of a cell. For cells without external protective or external encapsulating structures this refers to space outside of the plasma membrane. This term covers the host cell environment outside an intracellular parasite [goid 5576] [evidence IEA]; The space external to the outermost structure of a cell. For cells without external protective or external en…	A series of molecular signals generated as a consequence of any member of the BMP (bone morphogenetic protein) family binding to a cell surface receptor [goid 30509] [pmid 15621726] [evidence EXP]	Functions to control the survival, growth, differentiation and effector function of tissues and cells [goid 5125] [evidence IEA]	DAND3; PRDC; CKTSF1B2	DAND3; PRDC; CKTSF1B2
5090553	1.63939	3.11533	7.33947	9.85785	1.40345e-12	5.61279e-11	18.1875	FLJ42986	7.05758	6.75887	7.62169	6.94898	8.59654	8.77076	9.00784	8.66381	Homo sapiens	RefSeq	NM_207403.1	ILMN_163788	FLJ42986	XM_001127714.1	XM_001127714.1		389012	113413924	XM_001127714.1	FLJ42986	XP_001127714.1	ILMN_1783840	S	1012	GGCAATAAGCTCATCCAGGTGCTGTTGGAAGATGAAACCACTGAAAGCGC				2q11.2e	PREDICTED: Homo sapiens FLJ42986 protein (FLJ42986), mRNA.
5130563	1.63623	3.10851	6.94709	18.929	2.05746e-22	4.04365e-20	40.9449	GFPT2	7.76323	7.93251	7.99845	8.40624	9.57578	9.75253	9.53352	9.5739	Homo sapiens	RefSeq	NM_005110.1	ILMN_7613	GFPT2	NM_005110.1	NM_005110.1		9945	4826741	NM_005110.1	GFPT2	NP_005101.1	ILMN_1709674	S	2560	ACTGTTCATCCTAGCTACCCATGCTCTGTGTCCAGGCTTGCTCCTGGCAG	5	-	179660707-179660756	5q35.3f	Homo sapiens glutamine-fructose-6-phosphate transaminase 2 (GFPT2), mRNA.	All of the contents of a cell excluding the plasma membrane and nucleus, but including other subcellular structures [goid 5737] [evidence IEA]	The chemical reactions and pathways involving fructose 6-phosphate, also known as F6P. The D-enantiomer is an important intermediate in glycolysis, gluconeogenesis, and fructose metabolism [goid 6002] [pmid 10198162] [evidence TAS]; [goid 6112] [pmid 10198162] [evidence TAS]; The chemical reactions and pathways involving glutamine, 2-amino-4-carbamoylbutanoic acid [goid 6541] [evidence IEA]; The …	Catalysis of the reaction: L-glutamine + D-fructose 6-phosphate = L-glutamate + D-glucosamine 6-phosphate [goid 4360] [pmid 10198162] [evidence TAS]; Interacting selectively with any mono-, di- or trisaccharide carbohydrate [goid 5529] [evidence IEA]; Catalysis of the transfer of a group, e.g. a methyl group, glycosyl group, acyl group, phosphorus-containing, or other groups, from one compound (g…	GFAT2; FLJ10380	GFAT2; FLJ10380
3290301	1.63435	3.10448	7.02768	17.3987	5.05365e-21	7.43589e-19	37.7404	FZD8	8.06319	7.74039	7.82319	7.76619	9.55877	9.52023	9.44297	9.47298	Homo sapiens	RefSeq	NM_031866.1	ILMN_30050	FZD8	NM_031866.1	NM_031866.1		8325	13994189	NM_031866.1	FZD8	NP_114072.1	ILMN_1729368	S	2829	CATTGCCCTCTCCCCCGCCTCTTCTGAGCTGTCACCTTTAAAGTGCTTGC	10	-	35967490-35967539	10p11.21b	Homo sapiens frizzled homolog 8 (Drosophila) (FZD8), mRNA.	Double layer of lipid molecules that encloses all cells, and, in eukaryotes, many organelles; may be a single or double lipid bilayer; also includes associated proteins [goid 16020] [evidence IEA]; Penetrating at least one phospholipid bilayer of a membrane. May also refer to the state of being buried in the bilayer with no exposure outside the bilayer. When used to describe a protein, indicates …	The series of molecular signals generated as a consequence of a G-protein coupled receptor binding to its physiological ligand [goid 7186] [evidence IEA]; The biological process whose specific outcome is the progression of a multicellular organism over time from an initial condition (e.g. a zygote or a young adult) to a later condition (e.g. a multicellular animal or an aged adult) [goid 7275] [e…	Combining with an extracellular or intracellular messenger to initiate a change in cell activity [goid 4872] [evidence IEA]; [goid 4926] [evidence IEA]; A receptor that binds an extracellular ligand and transmits the signal to a heterotrimeric G-protein complex. These receptors are characteristically seven-transmembrane receptors and are made up of hetero- or homodimers [goid 4930] [evidence IEA]…	hFZ8; FZ-8	hFZ8; FZ-8
3850603	1.62781	3.09044	5.02329	11.0839	3.70474e-14	1.93427e-12	21.8462	PTPRN	4.46236	4.51609	4.38544	4.47785	6.19762	6.10259	6.1889	5.88479	Homo sapiens	RefSeq	NM_002846.2	ILMN_15646	PTPRN	NM_002846.2	NM_002846.2		5798	18860905	NM_002846.2	PTPRN	NP_002837.1	ILMN_1658576	S	3350	CTGGGAGTTCCCTGAACATCTGTGTGTGTCCCCCTATGCTCCAGTATGGA	2	-	220154577-220154626	2q35f	Homo sapiens protein tyrosine phosphatase, receptor type, N (PTPRN), mRNA.	Penetrating at least one phospholipid bilayer of a plasma membrane. May also refer to the state of being buried in the bilayer with no exposure outside the bilayer [goid 5887] [pmid 8024693] [evidence TAS]; Double layer of lipid molecules that encloses all cells, and, in eukaryotes, many organelles; may be a single or double lipid bilayer; also includes associated proteins [goid 16020] [evidence …	The process of removing one or more phosphoric residues from a protein [goid 6470] [evidence IEA]	Combining with an extracellular or intracellular messenger to initiate a change in cell activity [goid 4872] [evidence IEA]; [goid 5001] [pmid 8024693] [evidence TAS]; Interacting selectively with any protein or protein complex (a complex of two or more proteins that may include other nonprotein molecules) [goid 5515] [pmid 16273344] [evidence IPI]; Interacting selectively with any protein or pro…	R-PTP-N; IA-2/PTP; IA-2; ICA512; FLJ16131; IA2	R-PTP-N; IA-2/PTP; IA-2; ICA512; FLJ16131; IA2
5390161	1.62402	3.08233	7.78097	14.0813	1.15008e-17	1.06547e-15	29.9775	DUSP5	7.53502	7.18333	7.32404	7.49656	9.00055	9.12495	8.92301	8.94912	Homo sapiens	RefSeq	NM_004419.3	ILMN_166000	DUSP5	NM_004419.3	NM_004419.3		1847	62865889	NM_004419.3	DUSP5	NP_004410.3	ILMN_1656501	S	2301	CTCCCTGCCCCTGGAGGTTGTCTTCAAGCTGTGGACTTCTGGGATTTGCA	10	+	112260431-112260480	10q25.2a	Homo sapiens dual specificity phosphatase 5 (DUSP5), mRNA.	A membrane-bounded organelle of eukaryotic cells in which chromosomes are housed and replicated. In most cells, the nucleus contains all of the cell's chromosomes except the organellar chromosomes, and is the site of RNA synthesis and processing. In some species, or in specialized cell types, RNA metabolism or DNA replication may be absent [goid 5634] [evidence IEA]	The process of removing one or more phosphoric residues from a protein [goid 6470] [pmid 7961985] [evidence TAS]	Catalysis of the reaction: protein tyrosine phosphate + H2O = protein tyrosine + phosphate [goid 4725] [pmid 7961985] [evidence TAS]; Catalysis of the hydrolysis of various bonds, e.g. C-O, C-N, C-C, phosphoric anhydride bonds, etc. Hydrolase is the systematic name for any enzyme of EC class 3 [goid 16787] [evidence IEA]; Catalysis of the reaction: MAP kinase serine/threonine/tyrosine phosphate +…	HVH3; DUSP	HVH3; DUSP
2470609	1.61836	3.07026	8.38274	15.1622	8.14417e-19	8.58648e-17	32.6396	SLC39A11	7.87119	7.77916	7.69646	7.97031	9.35067	9.43183	9.5687	9.38764	Homo sapiens	RefSeq	NM_139177.2	ILMN_22266	SLC39A11	NM_139177.2	NM_139177.2		201266	31542247	NM_139177.2	SLC39A11	NP_631916.1	ILMN_1742705	S	2476	GAATCTCCTGCTCTGTGAATGCTATCAGACCCCAAAGGCCAACCTTGGGC	17	-	68153894-68153943	17q24.3c-q25.1a	Homo sapiens solute carrier family 39 (metal ion transporter), member 11 (SLC39A11), mRNA.	Double layer of lipid molecules that encloses all cells, and, in eukaryotes, many organelles; may be a single or double lipid bilayer; also includes associated proteins [goid 16020] [evidence IEA]; Penetrating at least one phospholipid bilayer of a membrane. May also refer to the state of being buried in the bilayer with no exposure outside the bilayer. When used to describe a protein, indicates …	The directed movement of charged atoms or small charged molecules into, out of, within or between cells [goid 6811] [evidence IEA]; The directed movement of zinc (Zn) ions into, out of, within or between cells [goid 6829] [evidence IEA]; The directed movement of metal ions, any metal ion with an electric charge, into, out of, within or between cells [goid 30001] [evidence IEA]	Interacting selectively with zinc (Zn) ions [goid 8270] [evidence IEA]; Catalysis of the transfer of metal ions from one side of a membrane to the other [goid 46873] [evidence IEA]	C17orf26	C17orf26
2350091	1.61695	3.06726	10.1464	19.0322	1.67039e-22	3.33049e-20	41.1532	LPXN	9.06119	8.78082	8.87387	8.92534	10.4596	10.4973	10.6596	10.5135	Homo sapiens	RefSeq	NM_004811.1	ILMN_25554	LPXN	NM_004811.1	NM_004811.1		9404	4758669	NM_004811.1	LPXN	NP_004802.1	ILMN_1742789	S	1655	CACGTTTTCCCATTTGCCCTGTGGCTCACTGTCTTACAATCACTGCTGTG	11	-	58051048-58051097	11q12.1c	Homo sapiens leupaxin (LPXN), mRNA.	All of the contents of a cell excluding the plasma membrane and nucleus, but including other subcellular structures [goid 5737] [evidence IEA]	The aggregation, arrangement and bonding together of a set of components to form a protein complex [goid 6461] [pmid 9565592] [evidence TAS]; The attachment of a cell, either to another cell or to an underlying substrate such as the extracellular matrix, via cell adhesion molecules [goid 7155] [pmid 9565592] [evidence NAS]; The cascade of processes by which a signal interacts with a receptor, cau…	Interacting selectively with zinc (Zn) ions [goid 8270] [evidence IEA]; Interacting selectively with any metal ion [goid 46872] [evidence IEA]; Interacting selectively with zinc (Zn) ions [goid 8270] [evidence IEA]; Interacting selectively with any metal ion [goid 46872] [evidence IEA]	LDPL	LDPL
6590523	1.61682	3.06697	5.82116	12.1527	1.82649e-15	1.15266e-13	24.8769	ZDHHC23	4.73017	4.48461	5.00046	4.75644	6.5333	6.28563	6.17847	6.44903	Homo sapiens	RefSeq	NM_173570.2	ILMN_22581	ZDHHC23	NM_173570.2	NM_173570.2		254887	50234885	NM_173570.2	ZDHHC23	NP_775841.2	ILMN_1736901	S	3554	ACTGGTCTAGCAACATTAAGGGGGATTTCTGAAGCCAACTCCGGAGGCTG	3	+	115164295-115164344	3q13.31a	Homo sapiens zinc finger, DHHC-type containing 23 (ZDHHC23), mRNA.			Interacting selectively with zinc (Zn) ions [goid 8270] [evidence IEA]; Interacting selectively with any metal ion [goid 46872] [evidence IEA]	MGC42530; NIDD	MGC42530; NIDD
5260367	1.61591	3.06506	6.51883	16.4701	3.92087e-20	4.98052e-18	35.6859	CDCP1	6.64504	6.78879	6.66857	7.13874	8.3071	8.49489	8.23714	8.46883	Homo sapiens	RefSeq	NM_022842.3	ILMN_15414	CDCP1	NM_022842.3	NM_022842.3		64866	30410804	NM_022842.3	CDCP1	NP_073753.3	ILMN_1724941	I	5797	ACTTGTCCCCTGGTTCAGTAGAGGCCCCGGTTTCCCAGTTGTTGACTGTG	3	-	45125088-45125137	3p21.31k	Homo sapiens CUB domain containing protein 1 (CDCP1), transcript variant 1, mRNA.	The space external to the outermost structure of a cell. For cells without external protective or external encapsulating structures this refers to space outside of the plasma membrane. This term covers the host cell environment outside an intracellular parasite [goid 5576] [evidence IEA]; The membrane surrounding a cell that separates the cell from its external environment. It consists of a phosp…			SIMA135; TRASK; CD318	SIMA135; TRASK; CD318
3710154	1.60972	3.05194	5.57544	15.1587	8.21332e-19	8.62556e-17	32.6311	SLC7A2	5.73079	5.75557	5.73061	5.97601	7.40085	7.45649	7.15343	7.50541	Homo sapiens	RefSeq	NM_003046.2	ILMN_10012	SLC7A2	NM_001008539.2	NM_001008539.2		6542	134304857	NM_001008539.2	SLC7A2	NP_001008539.2	ILMN_1781400	A	6998	GTGCCACGTGTCTCACCAAGACCCAGTTGGGAAAGAGCGTCATATTGCCA	8	+	17471928-17471977	8p22b	Homo sapiens solute carrier family 7 (cationic amino acid transporter, y+ system), member 2 (SLC7A2), transcript variant 2, mRNA.	That fraction of cells, prepared by disruptive biochemical methods, that includes the plasma and other membranes [goid 5624] [pmid 8954799] [evidence TAS]; All of the contents of a cell excluding the plasma membrane and nucleus, but including other subcellular structures [goid 5737] [pmid 18029348] [evidence IDA]; Penetrating at least one phospholipid bilayer of a plasma membrane. May also refer …	The synthesis or release of nitric oxide following a stimulus during an acute inflammatory response, resulting in an increase in its intracellular or extracellular levels [goid 2537] [evidence IEA]; The chemical reactions and pathways involving amino acids, organic acids containing one or more amino substituents [goid 6520] [pmid 8954799] [evidence TAS]; The chemical reactions and pathways result…	Catalysis of the transfer of L-ornithine from one side of a membrane to the other. L-ornithine is 2,5-diaminopentanoic acid [goid 64] [evidence IEA]; Catalysis of the transfer of arginine from one side of a membrane to the other. In high affinity transport the transporter is able to bind the solute even if it is only present at very low concentrations [goid 5289] [evidence IEA]; Catalysis of the …	CAT-2; HCAT2; ATRC2	CAT-2; HCAT2; ATRC2
2320286	1.60809	3.04849	9.26922	18.0197	1.34399e-21	2.16257e-19	39.0671	JARID2	7.92574	7.92468	7.73427	7.59558	9.2369	9.44218	9.50035	9.51038	Homo sapiens	RefSeq	NM_004973.2	ILMN_15843	JARID2	NM_004973.2	NM_004973.2		3720	11863151	NM_004973.2	JARID2	NP_004964.2	ILMN_1764177	S	5426	GAGCTTGCCAGTGGTGACTGCCAGGAACGTCCTATGATCCACTTTGTTGG	6	+	15521356-15521405	6p23a-p22.3f	Homo sapiens jumonji, AT rich interactive domain 2 (JARID2), mRNA.	The living contents of a cell; the matter contained within (but not including) the plasma membrane, usually taken to exclude large vacuoles and masses of secretory or ingested material. In eukaryotes it includes the nucleus and cytoplasm [goid 5622] [evidence IEA]; A membrane-bounded organelle of eukaryotic cells in which chromosomes are housed and replicated. In most cells, the nucleus contains …	Any process that stops, prevents or reduces the frequency, rate or extent of transcription from an RNA polymerase II promoter [goid 122] [evidence IEA]; The process whose specific outcome is the progression of the liver over time, from its formation to the mature structure. The liver is an exocrine gland which secretes bile and functions in metabolism of protein and carbohydrate and fat, synthesi…	Interacting selectively with DNA (deoxyribonucleic acid) [goid 3677] [evidence IEA]; Interacting selectively with any protein or protein complex (a complex of two or more proteins that may include other nonprotein molecules) [goid 5515] [evidence IEA]; Any transcription regulator activity that prevents or downregulates transcription [goid 16564] [evidence IEA]; Interacting selectively with DNA (d…	JMJ	JMJ
1430242	1.60345	3.03869	5.6747	12.0438	2.46549e-15	1.52445e-13	24.5748	LOC146909	5.75165	5.42532	5.44259	5.67428	7.23013	7.11787	7.09917	7.23708	Homo sapiens	RefSeq	XM_934078.1	ILMN_44784	LOC146909	XM_941435.2	XM_941435.2		146909	113427446	XM_941435.2	LOC146909	XP_946528.1	ILMN_1726682	A	1231	AGGCTGAGGTAGCCGCTCTGAGGAAGAAGCTCCAAGTGTATGAGGGGGGA				17q21.31d	PREDICTED: Homo sapiens hypothetical protein LOC146909, transcript variant 4 (LOC146909), mRNA.
1770243	1.59848	3.02823	6.789	13.3465	7.51568e-17	6.22874e-15	28.0888	IGF2BP3	4.364	4.56135	4.64797	4.43434	6.00896	6.23711	6.12862	6.03159	Homo sapiens	RefSeq	NM_006547.2	ILMN_26370	IGF2BP3	NM_006547.2	NM_006547.2		10643	30795211	NM_006547.2	IGF2BP3	NP_006538.2	ILMN_1807423	S	3801	GGACTGGCTTTCTGGTTGGATTTCAGGTAAGATGTGTTTAAGGCCAGAGC	7	-	23351479-23351528	7p15.3b	Homo sapiens insulin-like growth factor 2 mRNA binding protein 3 (IGF2BP3), mRNA.	A membrane-bounded organelle of eukaryotic cells in which chromosomes are housed and replicated. In most cells, the nucleus contains all of the cell's chromosomes except the organellar chromosomes, and is the site of RNA synthesis and processing. In some species, or in specialized cell types, RNA metabolism or DNA replication may be absent [goid 5634] [evidence IEA]; All of the contents of a cell…	The process by which anatomical structures are generated and organized. Morphogenesis pertains to the creation of form [goid 9653] [pmid 9891060] [evidence TAS]; Any process that stops, prevents or reduces the frequency, rate or extent of the chemical reactions and pathways resulting in the formation of proteins by the translation of mRNA [goid 17148] [pmid 9891060] [evidence ISS]; Any process th…	Interacting selectively with a nucleotide, any compound consisting of a nucleoside that is esterified with (ortho)phosphate or an oligophosphate at any hydroxyl group on the ribose or deoxyribose moiety [goid 166] [evidence IEA]; Interacting selectively with an RNA molecule or a portion thereof [goid 3723] [pmid 9891060] [evidence TAS]; Any substance involved in the initiation, activation, perpet…	IMP-3; VICKZ3; KOC1; DKFZp686F1078; IMP3	IMP-3; VICKZ3; KOC1; DKFZp686F1078; IMP3
840685	1.58733	3.00492	7.31297	11.1394	3.15732e-14	1.6771e-12	22.0072	IL1B	6.19467	6.21643	5.82567	6.14121	7.86389	7.77736	7.29136	7.75002	Homo sapiens	RefSeq	NM_000576.2	ILMN_27277	IL1B	NM_000576.2	NM_000576.2		3553	27894305	NM_000576.2	IL1B	NP_000567.1	ILMN_1775501	S	1133	CTCACCTCTCCTACTCACTTAAAGCCCGCCTGACAGAAACCACGGCCACA	2	-	113587652-113587701	2q13d	Homo sapiens interleukin 1, beta (IL1B), mRNA.	The space external to the outermost structure of a cell. For cells without external protective or external encapsulating structures this refers to space outside of the plasma membrane. This term covers the host cell environment outside an intracellular parasite [goid 5576] [pmid 1919436] [evidence NAS]; That part of a multicellular organism outside the cells proper, usually taken to be outside th…	The initiation of the activity of the inactive enzyme MAP kinase by phosphorylation by a MAPKK [goid 187] [pmid 10748004] [evidence IDA]; A rise in body temperature above the normal, often as a response to infection [goid 1660] [evidence IEA]; Any process that activates or increases the frequency, rate or extent of addition of phosphate groups to amino acids within a protein [goid 1934] [pmid 107…	Mediates the transfer of a signal from the outside to the inside of a cell by means other than the introduction of the signal molecule itself into the cell [goid 4871] [pmid 10786823] [evidence TAS]; Interacting selectively with the interleukin-1 receptor [goid 5149] [pmid 1919436] [evidence NAS]; Interacting selectively with any protein or protein complex (a complex of two or more proteins that …	IL1F2; IL1-BETA; IL-1	IL1F2; IL1-BETA; IL-1
840010	1.57369	2.97666	6.01722	14.7673	2.11036e-18	2.11921e-16	31.6826	RICH2	6.7037	6.37115	6.63876	6.29041	8.11284	8.14522	8.09288	8.06966	Homo sapiens	RefSeq	NM_014859.4	ILMN_10794	RICH2	NM_014859.4	NM_014859.4		9912	151108508	NM_014859.4	RICH2	NP_055674.4	ILMN_3245564	S	4082	GGGATGTGCAGAGTTTTGATGTTGCAGCTTTGCTCACTTCCTGGCAAGGG	17	+	12834602-12834651	17p12c	Homo sapiens Rho-type GTPase-activating protein RICH2 (RICH2), mRNA.	The living contents of a cell; the matter contained within (but not including) the plasma membrane, usually taken to exclude large vacuoles and masses of secretory or ingested material. In eukaryotes it includes the nucleus and cytoplasm [goid 5622] [evidence IEA]; All of the contents of a cell excluding the plasma membrane and nucleus, but including other subcellular structures [goid 5737] [evid…	The cascade of processes by which a signal interacts with a receptor, causing a change in the level or activity of a second messenger or other downstream target, and ultimately effecting a change in the functioning of the cell [goid 7165] [evidence IEA]	Increases the activity of a GTPase, an enzyme that catalyzes the hydrolysis of GTP [goid 5096] [evidence IEA]; Interacting selectively with any protein or protein complex (a complex of two or more proteins that may include other nonprotein molecules) [goid 5515] [evidence IEA]	NPC-A-10; KIAA0672
4050288	1.57224	2.97366	4.89337	13.051	1.62884e-16	1.28786e-14	27.3103	CLSTN2	4.74823	4.76313	4.57377	4.69982	6.20261	6.1759	6.15378	6.51421	Homo sapiens	RefSeq	NM_022131.1	ILMN_5803	CLSTN2	NM_022131.1	NM_022131.1		64084	11545860	NM_022131.1	CLSTN2	NP_071414.1	ILMN_1731237	S	4311	TCAATGTGTATGCTCTGTCCCCATCCTTCACTCCTCCTCAAGCTCACACC	3	+	141769218-141769267	3q23a-q23b	Homo sapiens calsyntenin 2 (CLSTN2), mRNA.	The lipid bilayer surrounding any of the compartments of the Golgi apparatus [goid 139] [evidence IEA]; The irregular network of unit membranes, visible only by electron microscopy, that occurs in the cytoplasm of many eukaryotic cells. The membranes form a complex meshwork of tubular channels, which are often expanded into slitlike cavities called cisternae. The ER takes two forms, rough (or gra…	The attachment of a cell, either to another cell or to an underlying substrate such as the extracellular matrix, via cell adhesion molecules [goid 7155] [evidence IEA]; The attachment of an adhesion molecule in one cell to an identical molecule in an adjacent cell [goid 7156] [evidence IEA]	Interacting selectively with calcium ions (Ca2+) [goid 5509] [evidence IEA]; Interacting selectively with any protein or protein complex (a complex of two or more proteins that may include other nonprotein molecules) [goid 5515] [evidence IEA]	CSTN2; CS2; alcagamma; FLJ39113; FLJ39499; MGC119560	CSTN2; CS2; alcagamma; FLJ39113; FLJ39499; MGC119560
380689	1.5669	2.96267	9.29874	10.909	6.14829e-14	3.05914e-12	21.3361	TSC22D1	9.4909	9.29988	9.16876	10.067	10.9493	11.2045	10.8826	10.9836	Homo sapiens	RefSeq	NM_183422.1	ILMN_166165	TSC22D1	NM_183422.1	NM_183422.1		8848	34556206	NM_183422.1	TSC22D1	NP_904358.1	ILMN_2412380	A	4539	TGGCACAGTTACTCACTTTGTGTAATCTGAAATCTAGCTGCTGAATACGC	13	-	43905886-43905935	13q14.11e	Homo sapiens TSC22 domain family, member 1 (TSC22D1), transcript variant 1, mRNA.	A membrane-bounded organelle of eukaryotic cells in which chromosomes are housed and replicated. In most cells, the nucleus contains all of the cell's chromosomes except the organellar chromosomes, and is the site of RNA synthesis and processing. In some species, or in specialized cell types, RNA metabolism or DNA replication may be absent [goid 5634] [evidence IEA]; All of the contents of a cell…	The synthesis of either RNA on a template of DNA or DNA on a template of RNA [goid 6350] [evidence IEA]; Any process that modulates the frequency, rate or extent of DNA-dependent transcription [goid 6355] [evidence IEA]; The synthesis of RNA from a DNA template by RNA polymerase II (Pol II), originating at a Pol II-specific promoter. Includes transcription of messenger RNA (mRNA) and certain smal…	The function of binding to a specific DNA sequence in order to modulate transcription. The transcription factor may or may not also interact selectively with a protein or macromolecular complex [goid 3700] [evidence IEA]	TSC22; RP11-269C23.2; DKFZp686O19206; TGFB1I4; MGC17597	TSC22; RP11-269C23.2; DKFZp686O19206; TGFB1I4; MGC17597
2850372	1.56233	2.95331	5.1835	13.8302	2.16852e-17	1.9499e-15	29.3395	KRT24	5.01106	4.91861	5.17132	4.93279	6.41673	6.5933	6.59703	6.69325	Homo sapiens	RefSeq	NM_019016.1	ILMN_23379	KRT24	NM_019016.1	NM_019016.1		192666	9506668	NM_019016.1	KRT24	NP_061889.1	ILMN_1770663	S	1547	GAGTGACTAAGACTATCGTAGAGGAGTTGGTGGATGGCAAGGTTGTCTCG	17	-	36108053-36108102	17q21.2a	Homo sapiens keratin 24 (KRT24), mRNA.	A cytoskeletal structure that forms a distinct elongated structure, characteristically 10 nm in diameter, that occurs in the cytoplasm of eukaryotic cells. Intermediate filaments form a fibrous system, composed of chemically heterogeneous subunits and involved in mechanically integrating the various components of the cytoplasmic space. Intermediate filaments may be divided into five chemically di…		The action of a molecule that contributes to the structural integrity of a complex or assembly within or outside a cell [goid 5198] [evidence IEA]	MGC138169; FLJ20261; MGC138173	MGC138169; FLJ20261; MGC138173
7050682	1.56098	2.95054	5.09635	12.7948	3.2123e-16	2.36961e-14	26.6267	SEMA6A	4.45454	4.24943	4.30036	4.36323	6.00283	5.5445	5.97118	6.12154	Homo sapiens	RefSeq	NM_020796.2	ILMN_11282	SEMA6A	NM_020796.3	NM_020796.3		57556	145553983	NM_020796.3	SEMA6A	NP_065847.1	ILMN_1713529	S	6595	GGTCCATAAACCCGAGTGTGCCTTTGCTTTCCACCCTTGCTAGACACTGG	5	-	115809803-115809852	5q23.1a	Homo sapiens sema domain, transmembrane domain (TM), and cytoplasmic domain, (semaphorin) 6A (SEMA6A), mRNA.	Double layer of lipid molecules that encloses all cells, and, in eukaryotes, many organelles; may be a single or double lipid bilayer; also includes associated proteins [goid 16020] [evidence IEA]; Penetrating at least one phospholipid bilayer of a membrane. May also refer to the state of being buried in the bilayer with no exposure outside the bilayer. When used to describe a protein, indicates …	A form of programmed cell death induced by external or internal signals that trigger the activity of proteolytic caspases, whose actions dismantle the cell and result in cell death. Apoptosis begins internally with condensation and subsequent fragmentation of the cell nucleus (blebbing) while the plasma membrane remains intact. Other characteristics of apoptosis include DNA fragmentation and the …	Combining with an extracellular or intracellular messenger to initiate a change in cell activity [goid 4872] [evidence IEA]; Interacting selectively with any protein or protein complex (a complex of two or more proteins that may include other nonprotein molecules) [goid 5515] [pmid 10993894] [evidence IPI]	VIA; SEMAQ; SEMA; SEMA6A1; KIAA1368; HT018; sema VIa	VIA; KIAA1368; sema VIa; SEMAQ; SEMA; SEMA6A1; HT018
1580025	1.55272	2.9337	11.4583	18.11	1.11188e-21	1.83194e-19	39.2569	GNG11	11.303	11.4908	11.1045	11.414	12.8384	12.9015	12.7833	12.9328	Homo sapiens	RefSeq	NM_004126.2	ILMN_8981	GNG11	NM_004126.3	NM_004126.3		2791	91807126	NM_004126.3	GNG11	NP_004117.1	ILMN_1782419	S	418	CCGGTTCTGGGGCGAAAATGCCTGCCCTTCACATCGAAGATTTGCCAGAG	7	+	93389369-93389385:93389386-93389418	7q21.3a	Homo sapiens guanine nucleotide binding protein (G protein), gamma 11 (GNG11), mRNA.	Any of a family of heterotrimeric GTP-binding and hydrolyzing proteins; they belong to a superfamily of GTPases that includes monomeric proteins such as EF-Tu and RAS. Heterotrimeric G-proteins consist of three subunits; the alpha subunit contains the guanine nucleotide binding site and possesses GTPase activity; the beta and gamma subunits are tightly associated and function as a beta-gamma hete…	The cascade of processes by which a signal interacts with a receptor, causing a change in the level or activity of a second messenger or other downstream target, and ultimately effecting a change in the functioning of the cell [goid 7165] [pmid 7665596] [evidence TAS]; The series of molecular signals generated as a consequence of a G-protein coupled receptor binding to its physiological ligand [g…	Catalysis of the reaction: GTP + H2O = GDP + phosphate [goid 3924] [pmid 7665596] [evidence TAS]; Mediates the transfer of a signal from the outside to the inside of a cell by means other than the introduction of the signal molecule itself into the cell [goid 4871] [evidence IEA]	GNGT11	G protein
1980672	1.54971	2.92758	5.12627	12.9856	1.93522e-16	1.49993e-14	27.1368	IL1A	5.46829	5.2132	5.35025	5.92122	6.87471	7.26644	6.77002	7.00742	Homo sapiens	RefSeq	NM_000575.3	ILMN_25320	IL1A	NM_000575.3	NM_000575.3		3552	27894329	NM_000575.3	IL1A	NP_000566.3	ILMN_1658483	S	2536	CAGGGCATTTTGGTCCAAGTTGTGCTTATCCCATAGCCAGGAAACTCTGC	2	-	113531834-113531883	2q13d	Homo sapiens interleukin 1, alpha (IL1A), mRNA.	The space external to the outermost structure of a cell. For cells without external protective or external encapsulating structures this refers to space outside of the plasma membrane. This term covers the host cell environment outside an intracellular parasite [goid 5576] [evidence IEA]; That part of a multicellular organism outside the cells proper, usually taken to be outside the plasma membra…	A rise in body temperature above the normal, often as a response to infection [goid 1660] [evidence IEA]; A form of programmed cell death induced by external or internal signals that trigger the activity of proteolytic caspases, whose actions dismantle the cell and result in cell death. Apoptosis begins internally with condensation and subsequent fragmentation of the cell nucleus (blebbing) while…	Mediates the transfer of a signal from the outside to the inside of a cell by means other than the introduction of the signal molecule itself into the cell [goid 4871] [pmid 10861041] [evidence TAS]; Mediates the transfer of a signal from the outside to the inside of a cell by means other than the introduction of the signal molecule itself into the cell [goid 4871] [pmid 10748004] [evidence TAS];…	IL1F1; IL1-ALPHA; IL1; IL-1A	IL1F1; IL1-ALPHA; IL1; IL-1A
4850450	1.5469	2.92189	6.90322	15.6278	2.70921e-19	3.03024e-17	33.7453	DBC1	7.9374	7.85252	8.08355	7.40349	9.37507	9.4012	9.45162	9.435	Homo sapiens	RefSeq	NM_014618.1	ILMN_16678	DBC1	NM_014618.2	NM_014618.2		1620	148528999	NM_014618.2	DBC1	NP_055433.2	ILMN_1741603	S	2959	AGAAGGGTCTCAGCCTTTTGTGGAGCATTGAGGGAGTTGCTTCTTAGGCC	9	-	121929095-121929144	9q33.1d	Homo sapiens deleted in bladder cancer 1 (DBC1), mRNA.	All of the contents of a cell excluding the plasma membrane and nucleus, but including other subcellular structures [goid 5737] [pmid 11420708] [evidence IDA]	The process by which the cell cycle is halted during one of the normal phases (G1, S, G2, M) [goid 7050] [evidence IEA]; The specific activation or halting of processes within a cell so that its vital functions markedly cease, rather than simply deteriorating gradually over time, which culminates in cell death [goid 8219] [pmid 14712213] [evidence IDA]; Any process that stops, prevents or reduces…	Interacting selectively with any protein or protein complex (a complex of two or more proteins that may include other nonprotein molecules) [goid 5515] [pmid 12442002] [evidence IPI]	FAM5A; DBCCR1	FAM5A; DBCCR1
3870228	1.54213	2.91224	5.82109	14.0197	1.34263e-17	1.22732e-15	29.8218	COL13A1	5.95722	5.79537	5.66084	5.81001	7.37066	7.26881	7.49185	7.29539	Homo sapiens	RefSeq	NM_080805.2	ILMN_507	COL13A1	NM_080805.2	NM_080805.2		1305	22027588	NM_080805.2	COL13A1	NP_542995.2	ILMN_2370624	A	2876	AAATTATTGTGTCCTGGTGCCAAAGGGGGCCAGCCAGAACTGAGGTGCTG	10	+	71388736-71388785	10q21.3e-q22.1a	Homo sapiens collagen, type XIII, alpha 1 (COL13A1), transcript variant 9, mRNA.	A collagen homotrimer of alpha1(XIII) chains; type X collagen triple helices span lipid bilayer membranes [goid 5600] [pmid 2459707] [evidence TAS]; The membrane surrounding a cell that separates the cell from its external environment. It consists of a phospholipid bilayer and associated proteins [goid 5886] [pmid 9624150] [evidence TAS]; Penetrating at least one phospholipid bilayer of a membran…	The process by which the anatomical structures of branches are generated and organized. Morphogenesis pertains to the creation of form. A branch is a division or offshoot from a main stem. Examples in animals would include blood vessels, nerves, lymphatics and other endothelial or epithelial tubes [goid 1763] [evidence ISS]; The formation of bone by the replacement of cartilage tissue with minera…	The action of a molecule that contributes to the structural integrity of the extracellular matrix [goid 5201] [evidence NAS]; Interacting selectively with any protein or protein complex (a complex of two or more proteins that may include other nonprotein molecules) [goid 5515] [pmid 11956183] [evidence IPI]; Interacting selectively with heparin, any member of a group of glycosaminoglycans found m…	FLJ42485	FLJ42485
240400	1.53731	2.90252	7.69333	13.3397	7.65024e-17	6.32121e-15	28.0709	PMEPA1	8.87137	8.61094	9.09223	8.45666	10.4522	10.3786	10.2021	10.304	Homo sapiens	RefSeq	NM_199169.1	ILMN_13834	PMEPA1	NM_199169.1	NM_199169.1		56937	40317615	NM_199169.1	PMEPA1	NP_954638.1	ILMN_1734276	A	4284	CGTGGGAACTGCTCTCCTTTGCAGCCCCATTTCCCAAGCTCTGTTCAAGT	20	-	56223640-56223689	20q13.31a	Homo sapiens prostate transmembrane protein, androgen induced 1 (PMEPA1), transcript variant 2, mRNA.	The membrane surrounding a cell that separates the cell from its external environment. It consists of a phospholipid bilayer and associated proteins [goid 5886] [evidence IEA]; Penetrating at least one phospholipid bilayer of a membrane. May also refer to the state of being buried in the bilayer with no exposure outside the bilayer. When used to describe a protein, indicates that all or part of t…	Any series of molecular signals generated as a consequence of an androgen binding to its receptor [goid 30521] [pmid 10873380] [evidence NAS]	Elemental activities, such as catalysis or binding, describing the actions of a gene product at the molecular level. A given gene product may exhibit one or more molecular functions [goid 3674] [evidence ND ]; Interacting selectively with any protein or protein complex (a complex of two or more proteins that may include other nonprotein molecules) [goid 5515] [evidence IEA]; Interacting selective…	STAG1; PMEPA1	STAG1; PMEPA1
6100768	1.529	2.88585	8.25564	10.0341	8.22444e-13	3.42872e-11	18.7253	CYFIP2	6.4653	6.08413	6.79983	5.47136	7.88152	7.98699	7.72779	7.70286	Homo sapiens	RefSeq	NM_014376.1	ILMN_15047	CYFIP2	NM_014376.2	NM_014376.2		26999	82617629	NM_014376.2	CYFIP2	NP_055191.2	ILMN_1677200	S	4114	GGGATGGACCTGGAAACAAGCACCTCCCCAAACACATCACCACTCCCTAG	5	+	156727901-156727904:156729802-156729847	5q33.3a-q33.3b	Homo sapiens cytoplasmic FMR1 interacting protein 2 (CYFIP2), transcript variant 3, mRNA.	All of the contents of a cell excluding the plasma membrane and nucleus, but including other subcellular structures [goid 5737] [pmid 11438699] [evidence IDA]; Any of the discrete particles (nerve-ending particles) formed from the clublike presynaptic nerve endings that resist disruption and are snapped or torn off their attachments when brain tissue is homogenized in media isosmotic to plasma [g…	A form of programmed cell death induced by external or internal signals that trigger the activity of proteolytic caspases, whose actions dismantle the cell and result in cell death. Apoptosis begins internally with condensation and subsequent fragmentation of the cell nucleus (blebbing) while the plasma membrane remains intact. Other characteristics of apoptosis include DNA fragmentation and the …	Interacting selectively with any protein or protein complex (a complex of two or more proteins that may include other nonprotein molecules) [goid 5515] [pmid 15048733] [evidence IPI]; The function of a family of chemotactic pro-inflammatory activation-inducible cytokines acting primarily upon hemopoietic cells in immunoregulatory processes; all chemokines possess a number of conserved cysteine re…	PIR121	PIR121; PRO1331
6560328	1.5226	2.87308	8.45486	13.9501	1.60042e-17	1.44379e-15	29.6451	C6ORF85	9.0428	8.90465	9.40237	9.3766	10.7636	10.8125	10.4281	10.7033	Homo sapiens	RefSeq	NM_021945.4	ILMN_491	C6ORF85	NM_021945.4	NM_021945.4		63027	48526515	NM_021945.4	C6orf85	NP_068764.3	ILMN_1705116	S	5115	GTCCTCTCGTCTAGAAGGCACCACCTCGCTTTCATGTCCCGTGTGTTTTG	6	-	3214941-3214990	6p25.2a	Homo sapiens chromosome 6 open reading frame 85 (C6orf85), mRNA.				DKFZP434F011; FLJ22174	DKFZP434F011; FLJ22174
1580706	1.52252	2.87292	5.295	12.3778	9.87162e-16	6.545e-14	25.4964	FAM70B	5.3267	5.03266	4.88061	5.28575	6.64659	6.50774	6.81377	6.62425	Homo sapiens	RefSeq	NM_182614.2	ILMN_162480	FAM70B	NM_182614.2	NM_182614.2		348013	34222380	NM_182614.2	FAM70B	NP_872420.1	ILMN_2343273	A	980	GGGAGAAGCCACCCCCCTACGCACCCTGATAGAGGCGTGGAGTAAAAGAT	13	-	114462217-114462242:114462243-114462266	13q34d	Homo sapiens family with sequence similarity 70, member B (FAM70B), mRNA.	Double layer of lipid molecules that encloses all cells, and, in eukaryotes, many organelles; may be a single or double lipid bilayer; also includes associated proteins [goid 16020] [evidence IEA]; Penetrating at least one phospholipid bilayer of a membrane. May also refer to the state of being buried in the bilayer with no exposure outside the bilayer. When used to describe a protein, indicates …			RP11-199F6.1; MGC20579	RP11-199F6.1; MGC20579
6250468	1.51959	2.8671	6.0553	9.43058	5.20906e-12	1.89586e-10	16.8682	DUSP6	5.44038	5.33374	5.36344	5.26728	7.05405	6.92361	6.63183	6.91233	Homo sapiens	RefSeq	NM_001946.2	ILMN_5440	DUSP6	NM_001946.2	NM_001946.2		1848	42764682	NM_001946.2	DUSP6	NP_001937.2	ILMN_1677466	I	1025	CTGACCTTGACCGAGACCCCAATAGTGCAACAGACTCGGATGGTAGTCCG	12	-	89744608-89744657	12q21.33a	Homo sapiens dual specificity phosphatase 6 (DUSP6), transcript variant 1, mRNA.	That fraction of cells, prepared by disruptive biochemical methods, that is soluble in water [goid 5625] [pmid 8670865] [evidence TAS]; That part of the nuclear content other than the chromosomes or the nucleolus [goid 5654] [pmid 17322878] [evidence EXP]; All of the contents of a cell excluding the plasma membrane and nucleus, but including other subcellular structures [goid 5737] [pmid 8670865]…	Any process that terminates the activity of the active enzyme MAP kinase [goid 188] [pmid 8670865] [evidence IDA]; The process of removing one or more phosphoric residues from a protein [goid 6470] [pmid 8670865] [evidence TAS]	Catalysis of the reaction: protein serine/threonine phosphate + H2O = protein serine/threonine + phosphate [goid 4722] [pmid 8670865] [evidence IDA]; Catalysis of the reaction: protein tyrosine phosphate + H2O = protein tyrosine + phosphate [goid 4725] [pmid 8670865] [evidence IDA]; Catalysis of the reaction: protein tyrosine phosphate + H2O = protein tyrosine + phosphate [goid 4725] [pmid 173228…	MKP3; PYST1	MKP3; PYST1
2810471	1.51776	2.86347	4.88316	12.4578	7.94492e-16	5.411e-14	25.715	PTGDR	4.86897	4.42578	4.56618	4.83954	5.86567	6.14647	6.23183	6.44182	Homo sapiens	RefSeq	NM_000953.2	ILMN_21945	PTGDR	NM_000953.2	NM_000953.2		5729	38505191	NM_000953.2	PTGDR	NP_000944.1	ILMN_2062714	S	2520	GCCTGCTGCATTTGCGTGATCTCAAGACCTCCAGCCAGAAGTCCCTTCCA	14	+	51812770-51812819	14q22.1d	Homo sapiens prostaglandin D2 receptor (DP) (PTGDR), mRNA.	The membrane surrounding a cell that separates the cell from its external environment. It consists of a phospholipid bilayer and associated proteins [goid 5886] [evidence IEA]; Penetrating at least one phospholipid bilayer of a membrane. May also refer to the state of being buried in the bilayer with no exposure outside the bilayer. When used to describe a protein, indicates that all or part of t…	The cascade of processes by which a signal interacts with a receptor, causing a change in the level or activity of a second messenger or other downstream target, and ultimately effecting a change in the functioning of the cell [goid 7165] [evidence IEA]; The series of molecular signals generated as a consequence of a G-protein coupled receptor binding to its physiological ligand [goid 7186] [pmid…	Combining with prostaglandin J (PGJ(2)), a metabolite of prostaglandin D (PGD(2)) to initiate a change in cell activity [goid 1785] [evidence IEA]; Combining with an extracellular or intracellular messenger to initiate a change in cell activity [goid 4872] [evidence IEA]; Combining with prostaglandin D (PGD(2)) to initiate a change in cell activity [goid 4956] [pmid 7642548] [evidence NAS]; Combi…	MGC49004; ASRT1; DP; AS1	MGC49004; ASRT1; DP; AS1
6280370	1.51398	2.85598	10.9372	13.548	4.46272e-17	3.78987e-15	28.6133	LOC646688	8.534	9.02561	8.83751	8.05311	10.3438	10.156	10.3731	9.91124	Homo sapiens	RefSeq	XR_038043.1	ILMN_340373	LOC646688	XR_038043.1	XR_038043.1		646688	169162696	XR_038043.1	LOC646688		ILMN_3282174	M	1297	AGCTTCTGGTAGAAAAAAGGGGCAGCAGCTACCAAGAAACCAGCCCCTGG	1	+	164984419-164984468	1q24.1c	PREDICTED: Homo sapiens misc_RNA (LOC646688), miscRNA.
4180301	1.50568	2.83959	6.5908	18.0614	1.23131e-21	1.99291e-19	39.1548	ZNF365	7.47695	7.17768	7.37328	7.16414	8.77677	8.83475	8.8194	8.86008	Homo sapiens	RefSeq	NM_014951.1	ILMN_12691	ZNF365	NM_014951.2	NM_014951.2		22891	148596971	NM_014951.2	ZNF365	NP_055766.2	ILMN_1658094	I	3858	CTTTGTCCACATGGGCCGTTGACCTTAGAGTTAAGGCGGTTGCTTTTTTG	10	+	63831873-63831922	10q21.2b	Homo sapiens zinc finger protein 365 (ZNF365), transcript variant A, mRNA.	The living contents of a cell; the matter contained within (but not including) the plasma membrane, usually taken to exclude large vacuoles and masses of secretory or ingested material. In eukaryotes it includes the nucleus and cytoplasm [goid 5622] [evidence IEA]		Interacting selectively with any protein or protein complex (a complex of two or more proteins that may include other nonprotein molecules) [goid 5515] [pmid 16682949] [evidence IPI]; Interacting selectively with zinc (Zn) ions [goid 8270] [evidence IEA]	MGC87345; KIAA0844; MGC41821; UAN; ZNF365D; Su48	MGC87345; KIAA0844; MGC41821; UAN; ZNF365D
150494	1.50541	2.83905	6.80127	11.1796	2.8125e-14	1.50556e-12	22.1236	NTN1	6.52525	7.11232	6.73349	7.21394	8.29538	8.32681	8.37399	8.41286	Homo sapiens	RefSeq	Hs.96917	ILMN_24866	NTN1	NM_004822.2	NM_004822.2		9423	148613883	NM_004822.2	NTN1	NP_004813.2	ILMN_1873621	S	5571	CGCCCCTTGCCAAAAGCCAAACCAGTCCCACTCCTGTCATTGGACGtttc	17	+	9086195-9086244	17p13.1c-p13.1b	Homo sapiens netrin 1 (NTN1), mRNA.	The space external to the outermost structure of a cell. For cells without external protective or external encapsulating structures this refers to space outside of the plasma membrane. This term covers the host cell environment outside an intracellular parasite [goid 5576] [evidence IEA]; A layer consisting mainly of proteins (especially collagen) and glycosaminoglycans (mostly as proteoglycans) …	The characteristic movement of immature neurons from germinal zones to specific positions where they will reside as they mature [goid 1764] [evidence IEA]; A form of programmed cell death induced by external or internal signals that trigger the activity of proteolytic caspases, whose actions dismantle the cell and result in cell death. Apoptosis begins internally with condensation and subsequent …	Interacting selectively with any protein or protein complex (a complex of two or more proteins that may include other nonprotein molecules) [goid 5515] [evidence IEA]	NTN1L
3400048	1.49635	2.82129	5.61028	10.1568	5.6842e-13	2.43236e-11	19.0971	IL11	5.41529	5.0969	5.56075	5.60377	7.04462	7.08983	6.73872	6.72266	Homo sapiens	RefSeq	NM_000641.2	ILMN_23651	IL11	NM_000641.2	NM_000641.2		3589	24430217	NM_000641.2	IL11	NP_000632.1	ILMN_1788107	S	1887	GAGCAGGGACTGTCATTCAGGGAGGCTAAGGAGAGAGGCTTGCTTGGGAT	19	-	60567986-60568035	19q13.42b	Homo sapiens interleukin 11 (IL11), mRNA.	The space external to the outermost structure of a cell. For cells without external protective or external encapsulating structures this refers to space outside of the plasma membrane. This term covers the host cell environment outside an intracellular parasite [goid 5576] [pmid 2145578] [evidence IC ]; That part of a multicellular organism outside the cells proper, usually taken to be outside th…	Any process that mediates the transfer of information from one cell to another [goid 7267] [pmid 2145578] [evidence IC ]; Any process that activates or increases the rate or extent of cell proliferation [goid 8284] [pmid 2145578] [evidence IDA]; A series of progressive, overlapping events triggered by exposure of the platelets to subendothelial tissue. These events include shape change, adhesiven…	Functions to control the survival, growth, differentiation and effector function of tissues and cells [goid 5125] [evidence IEA]; Interacting selectively with the interleukin-11 receptor [goid 5142] [pmid 2145578] [evidence NAS]	IL-11; AGIF	IL-11; AGIF
5090445	1.49336	2.81544	5.88112	11.7357	5.8083e-15	3.42952e-13	23.712	RNF128	5.68029	5.68569	5.57817	4.84404	7.10332	7.17159	6.85314	6.91037	Homo sapiens	RefSeq	NM_024539.3	ILMN_5729	RNF128	NM_024539.3	NM_024539.3		79589	37588870	NM_024539.3	RNF128	NP_078815.3	ILMN_1775742	A	2368	GGGGGGAGAATTCCAGGTGCCTTAATATAAAGTTTGAAGCTTCATCCACC	X	+	105926593-105926642	Xq22.3b	Homo sapiens ring finger protein 128 (RNF128), transcript variant 2, mRNA.	All of the contents of a cell excluding the plasma membrane and nucleus, but including other subcellular structures [goid 5737] [evidence IEA]; A prelysosomal endocytic organelle differentiated from early endosomes by lower lumenal pH and different protein composition. Late endosomes are more spherical than early endosomes and are mostly juxtanuclear, being concentrated near the microtubule organ…	The chemical reactions and pathways resulting in the breakdown of a protein or peptide by hydrolysis of its peptide bonds, initiated by the covalent attachment of a ubiquitin moiety, or multiple ubiquitin moieties, to the protein [goid 6511] [evidence IEA]; Any process that stops, prevents or reduces the frequency, rate or extent of the chemical reactions and pathways resulting in the formation o…	Catalysis of the reaction: ATP + ubiquitin + protein lysine = AMP + diphosphate + protein N-ubiquityllysine [goid 4842] [evidence IEA]; Interacting selectively with any protein or protein complex (a complex of two or more proteins that may include other nonprotein molecules) [goid 5515] [evidence IEA]; Interacting selectively with zinc (Zn) ions [goid 8270] [evidence IEA]; Catalysis of the ligati…	GRAIL; FLJ23516	GRAIL; FLJ23516
4570255	1.49028	2.80944	6.63858	12.1835	1.67835e-15	1.06405e-13	24.962	LEF1	5.2397	5.21746	5.52361	5.607	6.64659	6.90875	6.81251	7.04075	Homo sapiens	RefSeq	NM_016269.2	ILMN_30265	LEF1	NM_016269.2	NM_016269.2		51176	19923451	NM_016269.2	LEF1	NP_057353.1	ILMN_2213136	S	2653	GTAATAGCCAAACCCCACTCTGTTGGTAGCAATTGGCAGCCCTATTTCAG	4	-	109188515-109188564	4q25b	Homo sapiens lymphoid enhancer-binding factor 1 (LEF1), mRNA.	A membrane-bounded organelle of eukaryotic cells in which chromosomes are housed and replicated. In most cells, the nucleus contains all of the cell's chromosomes except the organellar chromosomes, and is the site of RNA synthesis and processing. In some species, or in specialized cell types, RNA metabolism or DNA replication may be absent [goid 5634] [pmid 9308964] [evidence IC ]; A small, dense…	The synthesis of either RNA on a template of DNA or DNA on a template of RNA [goid 6350] [evidence IEA]; Any process that modulates the frequency, rate or extent of DNA-dependent transcription [goid 6355] [evidence IEA]; The series of molecular signals initiated by binding of Wnt protein to a frizzled family receptor on the surface of the target cell and ending with a change in cell state [goid 1…	Interacting selectively with any protein or protein complex (a complex of two or more proteins that may include other nonprotein molecules) [goid 5515] [pmid 12192039] [evidence IPI]; Interacting selectively with any protein or protein complex (a complex of two or more proteins that may include other nonprotein molecules) [goid 5515] [pmid 9751710] [evidence IPI]; The function of causing local co…	TCF1ALPHA; DKFZp586H0919	TCF1ALPHA; DKFZp586H0919
5720692	1.48621	2.80152	5.89503	12.7644	3.48321e-16	2.54219e-14	26.5452	COL13A1	5.77074	5.5703	5.73399	5.56854	7.16387	7.10401	7.16697	7.21184	Homo sapiens	RefSeq	NM_080815.2	ILMN_25843	COL13A1	NM_080815.2	NM_080815.2		1305	22027608	NM_080815.2	COL13A1	NP_543005.2	ILMN_2311052	A	2637	TTAATAAATTATTGTGTCCTGGTGCCAAAGGGGGCCAGCCAGAACTGAGG	10	+	71388731-71388780	10q21.3e-q22.1a	Homo sapiens collagen, type XIII, alpha 1 (COL13A1), transcript variant 19, mRNA.	A collagen homotrimer of alpha1(XIII) chains; type X collagen triple helices span lipid bilayer membranes [goid 5600] [pmid 2459707] [evidence TAS]; The membrane surrounding a cell that separates the cell from its external environment. It consists of a phospholipid bilayer and associated proteins [goid 5886] [pmid 9624150] [evidence TAS]; Penetrating at least one phospholipid bilayer of a membran…	The process by which the anatomical structures of branches are generated and organized. Morphogenesis pertains to the creation of form. A branch is a division or offshoot from a main stem. Examples in animals would include blood vessels, nerves, lymphatics and other endothelial or epithelial tubes [goid 1763] [evidence ISS]; The formation of bone by the replacement of cartilage tissue with minera…	The action of a molecule that contributes to the structural integrity of the extracellular matrix [goid 5201] [evidence NAS]; Interacting selectively with any protein or protein complex (a complex of two or more proteins that may include other nonprotein molecules) [goid 5515] [pmid 11956183] [evidence IPI]; Interacting selectively with heparin, any member of a group of glycosaminoglycans found m…	FLJ42485	FLJ42485
2970612	1.48421	2.79763	8.49647	14.6119	3.08418e-18	3.05256e-16	31.3011	UHRF2	7.93251	7.7481	7.98275	8.32567	9.47354	9.35046	9.51666	9.45649	Homo sapiens	RefSeq	NM_152306.2	ILMN_23175	UHRF2	NM_152896.1	NM_152896.1		115426	23312363	NM_152896.1	UHRF2	NP_690856.1	ILMN_1691444	A	2813	GGGGAGGGTGGAAGAAATGGTGGACTGTATCTCTCACGTTCTGAAGCAGC	9	+	6471752-6471766:6471992-6472026	9p24.1b	Homo sapiens ubiquitin-like with PHD and ring finger domains 2 (UHRF2), mRNA.	A membrane-bounded organelle of eukaryotic cells in which chromosomes are housed and replicated. In most cells, the nucleus contains all of the cell's chromosomes except the organellar chromosomes, and is the site of RNA synthesis and processing. In some species, or in specialized cell types, RNA metabolism or DNA replication may be absent [goid 5634] [pmid 12176013] [evidence IDA]	The covalent alteration of one or more amino acids occurring in proteins, peptides and nascent polypeptides (co-translational, post-translational modifications). Includes the modification of charged tRNAs that are destined to occur in a protein (pre-translation modification) [goid 6464] [evidence IEA]; The chemical reactions and pathways resulting in the breakdown of a protein or peptide by hydro…	Interacting selectively with DNA (deoxyribonucleic acid) [goid 3677] [evidence IEA]; Catalysis of the reaction: ATP + ubiquitin + protein lysine = AMP + diphosphate + protein N-ubiquityllysine [goid 4842] [pmid 14741369] [evidence IDA]; Interacting selectively with any protein or protein complex (a complex of two or more proteins that may include other nonprotein molecules) [goid 5515] [pmid 1517…	URF2; DKFZp686G0837; NIRF; MGC33463; RP11-472F14.2; RNF107; DKFZp434B0920	URF2; DKFZp686G0837; NIRF; MGC33463; RP11-472F14.2; RNF107; DKFZp434B0920
5810142	1.4706	2.77137	7.00271	7.70601	1.28156e-09	3.12886e-08	11.339	CITED4	5.74335	6.36093	6.29125	7.10384	7.88669	7.81882	8.04372	7.30533	Homo sapiens	RefSeq	NM_133467.2	ILMN_15271	CITED4	NM_133467.2	NM_133467.2		163732	38455425	NM_133467.2	CITED4	NP_597724.1	ILMN_1787691	S	1019	GCTTCAGCTTTCGGACTCTGGTTCTTGGATCGTGTCCTCTCCCCCTCGCC	1	-	41326950-41326999	1p34.2c	Homo sapiens Cbp/p300-interacting transactivator, with Glu/Asp-rich carboxy-terminal domain, 4 (CITED4), mRNA.	A membrane-bounded organelle of eukaryotic cells in which chromosomes are housed and replicated. In most cells, the nucleus contains all of the cell's chromosomes except the organellar chromosomes, and is the site of RNA synthesis and processing. In some species, or in specialized cell types, RNA metabolism or DNA replication may be absent [goid 5634] [evidence IEA]; All of the contents of a cell…	Any process that modulates the frequency, rate or extent of DNA-dependent transcription [goid 6355] [evidence IEA]; Any process that activates or increases the frequency, rate or extent of transcription [goid 45941] [evidence IEA]	The function of a transcription cofactor that activates transcription from a RNA polymerase II promoter; does not bind DNA itself [goid 3713] [evidence IEA]; Plays a role in regulating transcription; may bind a promoter or enhancer DNA sequence or interact with a DNA-binding transcription factor [goid 30528] [evidence IEA]
1070189	1.46012	2.75131	6.62609	13.7113	2.93591e-17	2.59748e-15	29.0347	AXIN2	7.34496	7.06241	7.48424	6.9108	8.63011	8.6309	8.75525	8.77749	Homo sapiens	RefSeq	NM_004655.2	ILMN_26857	AXIN2	NM_004655.2	NM_004655.2		8313	61676920	NM_004655.2	AXIN2	NP_004646.2	ILMN_1724480	S	3987	ACAGTACCTGTACCTGCACGGTCACCCGCTCCGTGTGTCGCCCTATATTG	17	-	60955365-60955414	17q24.1a	Homo sapiens axin 2 (conductin, axil) (AXIN2), mRNA.	The living contents of a cell; the matter contained within (but not including) the plasma membrane, usually taken to exclude large vacuoles and masses of secretory or ingested material. In eukaryotes it includes the nucleus and cytoplasm [goid 5622] [evidence IEA]; A membrane-bounded organelle of eukaryotic cells in which chromosomes are housed and replicated. In most cells, the nucleus contains …	The formation of mesodermal clusters that are arranged segmentally along the anterior posterior axis of an embryo [goid 1756] [evidence IEA]; The formation of bone in which osteoblasts secrete a collage-proteoglycan matrix that binds calcium salts and becomes calcified. Intramembranous ossification is the way flat bones and the shell of a turtle are formed [goid 1957] [evidence IEA]; The cascade …	Mediates the transfer of a signal from the outside to the inside of a cell by means other than the introduction of the signal molecule itself into the cell [goid 4871] [evidence IEA]; Interacting selectively with any protein or protein complex (a complex of two or more proteins that may include other nonprotein molecules) [goid 5515] [evidence IEA]	MGC126582; DKFZp781B0869; AXIL	MGC126582; DKFZp781B0869; AXIL
3890382	1.45295	2.73767	6.35121	12.5724	5.8297e-16	4.08153e-14	26.0267	ST3GAL5	5.68834	5.6802	5.69707	5.62971	7.17207	7.01439	6.96223	7.36131	Homo sapiens	RefSeq	NM_001042437.1	ILMN_181371	ST3GAL5	NM_001042437.1	NM_001042437.1		8869	109633045	NM_001042437.1	ST3GAL5	NP_001035902.1	ILMN_2388701	A	1595	GGAGAGGGGAGGTCACTCTTTTGATGGTGGCCCTGAACCTCATTCTGGTT	2	-	86066863-86066912	2p11.2f	Homo sapiens ST3 beta-galactoside alpha-2,3-sialyltransferase 5 (ST3GAL5), transcript variant 2, mRNA.	The lipid bilayer surrounding any of the compartments of the Golgi apparatus [goid 139] [pmid 9822625] [evidence NAS]; A compound membranous cytoplasmic organelle of eukaryotic cells, consisting of flattened, ribosome-free vesicles arranged in a more or less regular stack. The Golgi apparatus differs from the endoplasmic reticulum in often having slightly thicker membranes, appearing in sections …	The chemical reactions and pathways resulting in the formation of ceramide oligosaccharides carrying in addition to other sugar residues, one or more sialic acid residues [goid 1574] [pmid 9822625] [evidence NAS]; The chemical reactions and pathways involving carbohydrates, any of a group of organic compounds based of the general formula Cx(H2O)y. Includes the formation of carbohydrate derivative…	Catalysis of the reaction: CMP-N-acetylneuraminate + beta-D-galactosyl-1,4-N-acetyl-beta-D-glucosaminyl-1,3-beta-D-galactosyl-1,4-beta-D-glucosylceramide = CMP + alpha-N-acetylneuraminyl-2,3-beta-D-galactosyl-1,4-N-acetyl-beta-D-glucosaminyl-1,3-beta-D-galactosyl-1,4-D-glucosylceramide [goid 4513] [pmid 9822625] [evidence TAS]; Catalysis of the reaction: cytolipin-H + CMP-N-acetylneuraminate = al…	SIAT9; ST3GalV; SIATGM3S	SIAT9; ST3GalV; SIATGM3S
6330008	1.45205	2.73596	5.5085	12.9112	2.35677e-16	1.79134e-14	26.9384	PDLIM3	5.42069	5.41582	5.20093	5.03167	6.94611	6.55505	6.80341	6.72379	Homo sapiens	RefSeq	NM_014476.1	ILMN_27781	PDLIM3	NM_014476.1	NM_014476.1		27295	7656882	NM_014476.1	PDLIM3	NP_055291.1	ILMN_2230025	S	1198	CACCCACGCGCACTTACACGAGAAGACATTCATGGCTTTGGGCAGAAGGA	4	-	186660357-186660406	4q35.1f	Homo sapiens PDZ and LIM domain 3 (PDLIM3), mRNA.	A membrane-bounded organelle of eukaryotic cells in which chromosomes are housed and replicated. In most cells, the nucleus contains all of the cell's chromosomes except the organellar chromosomes, and is the site of RNA synthesis and processing. In some species, or in specialized cell types, RNA metabolism or DNA replication may be absent [goid 5634] [pmid 18029348] [evidence IDA]; All of the co…	Control of the spatial distribution of actin filaments; includes organizing filaments into meshworks, bundles, or other structures, as by cross-linking [goid 7015] [evidence IEA]; The process whose specific outcome is the progression of the heart over time, from its formation to the mature structure. The heart is a hollow, muscular organ, which, by contracting rhythmically, keeps up the circulati…	Interacting selectively with any protein component of any cytoskeleton (actin, microtubule, or intermediate filament cytoskeleton) [goid 8092] [evidence IEA]; Interacting selectively with zinc (Zn) ions [goid 8270] [evidence IEA]; The action of a molecule that contributes to the structural integrity of a muscle fiber [goid 8307] [evidence IEA]; Interacting selectively with any metal ion [goid 468…	DKFZp686L0362; ALP	DKFZp686L0362; ALP
4150369	1.45115	2.73426	6.61105	14.284	6.92863e-18	6.55124e-16	30.4872	GK	5.59299	5.59568	5.63023	5.65513	7.01169	7.11589	6.90343	7.19898	Homo sapiens	RefSeq	NM_203391.1	ILMN_28282	GK	NM_203391.1	NM_203391.1		2710	42794762	NM_203391.1	GK	NP_976325.1	ILMN_2393296	A	1543	CGTATGGAGTCTCGAACCCGAGGATTTGTCTGCCGTCACGATGGAGCGGT	X	+	30648960-30649009	Xp21.2a	Homo sapiens glycerol kinase (GK), transcript variant 1, mRNA.	All of the contents of a cell excluding the plasma membrane and nucleus, but including other subcellular structures [goid 5737] [evidence NAS]; A semiautonomous, self replicating organelle that occurs in varying numbers, shapes, and sizes in the cytoplasm of virtually all eukaryotic cells. It is notably the site of tissue respiration [goid 5739] [evidence IEA]; The outer, i.e. cytoplasm-facing, l…	The chemical reactions and pathways involving carbohydrates, any of a group of organic compounds based of the general formula Cx(H2O)y. Includes the formation of carbohydrate derivatives by the addition of a carbohydrate residue to another molecule [goid 5975] [evidence IEA]; The chemical reactions and pathways involving glycerol-3-phosphate, a phosphoric monoester of glycerol [goid 6072] [eviden…	Catalysis of the reaction: ATP + glycerol = ADP + glycerol 3-phosphate [goid 4370] [evidence IEA]; Catalysis of the transfer of a group, e.g. a methyl group, glycosyl group, acyl group, phosphorus-containing, or other groups, from one compound (generally regarded as the donor) to another compound (generally regarded as the acceptor). Transferase is the systematic name for any enzyme of EC class 2…	GKD; GK1	GKD; GK1
6100561	1.44796	2.72822	4.73024	12.4491	8.13407e-16	5.52614e-14	25.6913	C1ORF187	4.33632	4.30542	4.30552	4.3756	5.87968	5.77783	5.81819	5.6428	Homo sapiens	RefSeq	NM_198545.3	ILMN_167384	C1ORF187	NM_198545.3	NM_198545.3		374946	86990447	NM_198545.3	C1orf187	NP_940947.3	ILMN_2047460	S	1660	GTAGGCATTATCACCATGCGACAGGTTGAGGACCGTGAGGCACGCTGGAG	1	+	11702810-11702859	1p36.22b	Homo sapiens chromosome 1 open reading frame 187 (C1orf187), mRNA.	The space external to the outermost structure of a cell. For cells without external protective or external encapsulating structures this refers to space outside of the plasma membrane. This term covers the host cell environment outside an intracellular parasite [goid 5576] [evidence IEA]			MGC117222; UNQ3119; FLJ34999; AGPA3119	MGC117222; UNQ3119; FLJ34999; AGPA3119
6590575	1.43518	2.70415	9.19189	9.59366	3.14926e-12	1.17256e-10	17.3744	SPRY2	8.77826	8.51313	8.56315	8.86833	10.0865	10.0229	10.05	10.227	Homo sapiens	RefSeq	NM_005842.2	ILMN_19344	SPRY2	NM_005842.2	NM_005842.2		10253	22209007	NM_005842.2	SPRY2	NP_005833.1	ILMN_2089329	S	2015	GCCCCTTTTATGAGGATGTGATAGTTGCTGCAAATGAGGGGTTACAGATG	13	-	80910157-80910206	13q31.1b	Homo sapiens sprouty homolog 2 (Drosophila) (SPRY2), mRNA.	All of the contents of a cell excluding the plasma membrane and nucleus, but including other subcellular structures [goid 5737] [evidence IEA]; That part of the cytoplasm that does not contain membranous or particulate subcellular components [goid 5829] [pmid 12593796] [evidence EXP]; Any of the long, generally straight, hollow tubes of internal diameter 12-15 nm and external diameter 24 nm found…	Any process that mediates the transfer of information from one cell to another [goid 7267] [pmid 9458049] [evidence TAS]; The biological process whose specific outcome is the progression of a multicellular organism over time from an initial condition (e.g. a zygote or a young adult) to a later condition (e.g. a multicellular animal or an aged adult) [goid 7275] [evidence IEA]; The series of event…	Interacting selectively with any protein or protein complex (a complex of two or more proteins that may include other nonprotein molecules) [goid 5515] [evidence IEA]	hSPRY2; MGC23039	hSPRY2; MGC23039
1820632	1.43475	2.70334	9.54519	11.6628	7.12528e-15	4.15365e-13	23.5062	PTGS2	11.1201	10.8486	11.1093	11.0582	12.6224	12.4454	12.2186	12.5837	Homo sapiens	RefSeq	NM_000963.1	ILMN_176524	PTGS2	NM_000963.1	NM_000963.1		5743	4506264	NM_000963.1	PTGS2	NP_000954.1	ILMN_2054297	S	4348	CAAAACCTGGGAATTTGGGTTGTGTATGCGAATGTTTCAGTGCCTCAGAC	1	-	184907659-184907708	1q31.1a	Homo sapiens prostaglandin-endoperoxide synthase 2 (prostaglandin G/H synthase and cyclooxygenase) (PTGS2), mRNA.	A membrane-bounded organelle of eukaryotic cells in which chromosomes are housed and replicated. In most cells, the nucleus contains all of the cell's chromosomes except the organellar chromosomes, and is the site of RNA synthesis and processing. In some species, or in specialized cell types, RNA metabolism or DNA replication may be absent [goid 5634] [evidence ISS]; All of the contents of a cell…	The process of removal or addition of one or more electrons with or without the concomitant removal or addition of a proton or protons [goid 55114] [evidence IEA]; The chemical reactions and pathways resulting in the formation of a fatty acid, any of the aliphatic monocarboxylic acids that can be liberated by hydrolysis from naturally occurring fats and oils. Fatty acids are predominantly straigh…	Catalysis of the reaction: arachidonate + donor-H2 + 2 O2 = prostaglandin H2 + acceptor + H2O [goid 4666] [evidence IEA]; Catalysis of an oxidation-reduction (redox) reaction, a reversible chemical reaction in which the oxidation state of an atom or atoms within a molecule is altered. One substrate acts as a hydrogen or electron donor and becomes oxidized, while the other acts as hydrogen or elec…	PHS-2; COX-2; hCox-2; PGHS-2; PGG/HS; COX2	PHS-2; COX-2; hCox-2; PGHS-2; PGG/HS; COX2
6270300	1.43459	2.70306	6.35228	9.73461	2.04396e-12	7.99996e-11	17.8093	HAS1	6.8573	6.63422	6.92072	5.61206	8.38587	8.13968	7.58726	8.07156	Homo sapiens	RefSeq	NM_001523.1	ILMN_21289	HAS1	NM_001523.1	NM_001523.1		3036	4504338	NM_001523.1	HAS1	NP_001514.1	ILMN_1754716	S	1835	CCCGAGCCACGAACTTGCTGGGTGGTTCTCTGGGCCTCAGTTTCCCTCCT	19	-	56908379-56908428	19q13.33e	Homo sapiens hyaluronan synthase 1 (HAS1), mRNA.	Penetrating at least one phospholipid bilayer of a plasma membrane. May also refer to the state of being buried in the bilayer with no exposure outside the bilayer [goid 5887] [pmid 9169154] [evidence TAS]; Double layer of lipid molecules that encloses all cells, and, in eukaryotes, many organelles; may be a single or double lipid bilayer; also includes associated proteins [goid 16020] [evidence …	The chemical reactions and pathways resulting in the formation of glycosaminoglycans, any of a group of polysaccharides that contain amino sugars [goid 6024] [pmid 8798544] [evidence TAS]; The attachment of a cell, either to another cell or to an underlying substrate such as the extracellular matrix, via cell adhesion molecules [goid 7155] [pmid 8798544] [evidence TAS]; The series of molecular si…	Interacting selectively with iron (Fe) ions [goid 5506] [evidence IEA]; Interacting selectively with any protein or protein complex (a complex of two or more proteins that may include other nonprotein molecules) [goid 5515] [pmid 17353931] [evidence IPI]; Catalysis of an oxidation-reduction (redox) reaction, a reversible chemical reaction in which the oxidation state of an atom or atoms within a …	HAS	HAS
1500139	1.4339	2.70176	7.5492	11.5833	8.91192e-15	5.12995e-13	23.2809	HS3ST3A1	8.03585	8.14984	7.9046	7.63404	9.42324	9.47354	9.32257	9.36747	Homo sapiens	RefSeq	NM_006042.1	ILMN_21069	HS3ST3A1	NM_006042.1	NM_006042.1		9955	5174464	NM_006042.1	HS3ST3A1	NP_006033.1	ILMN_1692056	S	2149	TGTTCTCACTCCCGCCCCATCTTAATGTATAACCAACACCAAACACGTGG	17	-	13445168-13445171:13445172-13445217	17p12c	Homo sapiens heparan sulfate (glucosamine) 3-O-sulfotransferase 3A1 (HS3ST3A1), mRNA.	The lipid bilayer surrounding any of the compartments of the Golgi apparatus [goid 139] [evidence IEA]; A compound membranous cytoplasmic organelle of eukaryotic cells, consisting of flattened, ribosome-free vesicles arranged in a more or less regular stack. The Golgi apparatus differs from the endoplasmic reticulum in often having slightly thicker membranes, appearing in sections as a characteri…		Catalysis of the transfer of a sulfate group from 3'-phosphoadenosine 5'-phosphosulfate to the hydroxyl group of an acceptor, producing the sulfated derivative and 3'-phosphoadenosine 5'-phosphate [goid 8146] [pmid 9988767] [evidence TAS]; Catalysis of the transfer of a group, e.g. a methyl group, glycosyl group, acyl group, phosphorus-containing, or other groups, from one compound (generally reg…	3OST3A1; 30ST3A1	3OST3A1; 30ST3A1
150463	1.41761	2.67143	5.54528	7.67683	1.41021e-09	3.41265e-08	11.2432	CDCP1	5.08926	5.33848	6.0217	4.95109	7.18255	6.8516	6.79423	6.45901	Homo sapiens	RefSeq	NM_178181.1	ILMN_26838	CDCP1	NM_178181.1	NM_178181.1		64866	30410802	NM_178181.1	CDCP1	NP_835488.1	ILMN_1688670	A	730	CCATGGTTCCACCCCAGAAATGTCTCCGGCTTCAGCATTGCAAACCGCTC	3	-	45153802-45153851	3p21.31k	Homo sapiens CUB domain containing protein 1 (CDCP1), transcript variant 2, mRNA.	The space external to the outermost structure of a cell. For cells without external protective or external encapsulating structures this refers to space outside of the plasma membrane. This term covers the host cell environment outside an intracellular parasite [goid 5576] [evidence IEA]; The membrane surrounding a cell that separates the cell from its external environment. It consists of a phosp…			SIMA135; TRASK; CD318	SIMA135; TRASK; CD318
3780100	1.41374	2.66427	5.95229	11.9861	2.8916e-15	1.77199e-13	24.4143	OSBP2	5.3306	5.44803	5.49657	5.08371	7.16744	6.75398	6.69195	6.55779	Homo sapiens	RefSeq	NM_030758.3	ILMN_6048	OSBP2	NM_030758.3	NM_030758.3		23762	75905817	NM_030758.3	OSBP2	NP_110385.1	ILMN_1781966	S	4029	GGCCACTGACCCAGCCCCTCAGAATCCCACACTCCAATCCTTTCCATTTC	22	+	29633500-29633549	22q12.2b-q12.2c	Homo sapiens oxysterol binding protein 2 (OSBP2), transcript variant 1, mRNA.	Double layer of lipid molecules that encloses all cells, and, in eukaryotes, many organelles; may be a single or double lipid bilayer; also includes associated proteins [goid 16020] [evidence IEA]	The directed movement of lipids into, out of, within or between cells. Lipids are compounds soluble in an organic solvent but not, or sparingly, in an aqueous solvent [goid 6869] [evidence IEA]; The chemical reactions and pathways involving steroids, compounds with a 1,2,cyclopentanoperhydrophenanthrene nucleus [goid 8202] [evidence IEA]; The directed movement of lipids into, out of, within or be…		ORP-4; OSBPL1; ORP4; OSBPL4	ORP-4; OSBPL1; ORP4; OSBPL4
3610730	1.41328	2.66341	7.44897	9.998	9.17359e-13	3.79566e-11	18.6154	KCNN4	6.48168	7.00986	6.68067	6.77055	8.23959	8.20678	8.26552	7.86439	Homo sapiens	RefSeq	NM_002250.2	ILMN_11994	KCNN4	NM_002250.2	NM_002250.2		3783	25777651	NM_002250.2	KCNN4	NP_002241.1	ILMN_1709937	S	1806	TGGAGTGGGTTGGCTTGCTGATGGCTGCTGGAGGGGACGCTGGCTAAAGT	19	-	48962909-48962958	19q13.31b	Homo sapiens potassium intermediate/small conductance calcium-activated channel, subfamily N, member 4 (KCNN4), mRNA.	A protein complex that forms a transmembrane channel through which potassium ions may cross a cell membrane in response to changes in membrane potential [goid 8076] [pmid 9380751] [evidence TAS]; Double layer of lipid molecules that encloses all cells, and, in eukaryotes, many organelles; may be a single or double lipid bilayer; also includes associated proteins [goid 16020] [evidence IEA]; Penet…	The directed movement of charged atoms or small charged molecules into, out of, within or between cells [goid 6811] [evidence IEA]; The directed movement of potassium ions (K+) into, out of, within or between cells [goid 6813] [pmid 9380751] [evidence TAS]; Reactions, triggered in response to the presence of a foreign body or the occurrence of an injury, which result in restriction of damage to t…	Catalysis of facilitated diffusion of an ion (by an energy-independent process) by passage through a transmembrane aqueous pore or channel without evidence for a carrier-mediated mechanism [goid 5216] [evidence IEA]; Catalysis of the transmembrane transfer of a potassium ion by a voltage-gated channel [goid 5249] [evidence IEA]; Interacting selectively with calmodulin, a calcium-binding protein w…	hIKCa1; IK1; SK4; KCA4; KCa3.1; hSK4; IKCA1; hKCa4	hIKCa1; IK1; SK4; KCA4; KCa3.1; hSK4; IKCA1; hKCa4
870338	1.41131	2.65979	9.41454	12.8855	2.5234e-16	1.90746e-14	26.8697	EGR1	9.17919	9.17895	9.2064	9.68497	10.7499	10.6895	10.5151	10.7523	Homo sapiens	RefSeq	NM_001964.2	ILMN_20932	EGR1	NM_001964.2	NM_001964.2		1958	31317226	NM_001964.2	EGR1	NP_001955.1	ILMN_1762899	S	2664	CGTCTTGGTGCCTTTTGTGTGATGCGCCTTGCTGATGGCTTGACATGTGC	5	+	137804532-137804581	5q31.2c	Homo sapiens early growth response 1 (EGR1), mRNA.	The living contents of a cell; the matter contained within (but not including) the plasma membrane, usually taken to exclude large vacuoles and masses of secretory or ingested material. In eukaryotes it includes the nucleus and cytoplasm [goid 5622] [evidence IEA]; A membrane-bounded organelle of eukaryotic cells in which chromosomes are housed and replicated. In most cells, the nucleus contains …	Any process that stops, prevents or reduces the frequency, rate or extent of transcription from an RNA polymerase II promoter [goid 122] [evidence IEA]; Any process that modulates the frequency, rate or extent of DNA-dependent transcription [goid 6355] [evidence IEA]; The process by which a precursor cell type acquires characteristics of a more mature T-cell. A T cell is a type of lymphocyte whos…	The function of binding to a specific DNA sequence in order to modulate transcription. The transcription factor may or may not also interact selectively with a protein or macromolecular complex [goid 3700] [pmid 12560508] [evidence IDA]; Interacting selectively with zinc (Zn) ions [goid 8270] [evidence IEA]; Interacting selectively with any metal ion [goid 46872] [evidence IEA]	G0S30; AT225; TIS8; ZNF225; NGFI-A; KROX-24; ZIF-268	G0S30; AT225; TIS8; ZNF225; NGFI-A; KROX-24; ZIF-268
6900475	1.40713	2.6521	6.37341	12.2013	1.59841e-15	1.01571e-13	25.0112	ABHD2	6.03132	5.78953	5.87845	5.38624	7.34745	7.34919	7.11742	7.10232	Homo sapiens	RefSeq	NM_007011.4	ILMN_25020	ABHD2	NM_152924.3	NM_152924.3		11057	93141022	NM_152924.3	ABHD2	NP_690888.1	ILMN_1723662	A	1860	ACACCATCAGCAGGGGGCACCCACCATGCACACCTGTCTCGGAGTAGGCA	15	+	87539764-87539813	15q26.1a	Homo sapiens abhydrolase domain containing 2 (ABHD2), transcript variant 2, mRNA.	A membrane-bounded organelle of eukaryotic cells in which chromosomes are housed and replicated. In most cells, the nucleus contains all of the cell's chromosomes except the organellar chromosomes, and is the site of RNA synthesis and processing. In some species, or in specialized cell types, RNA metabolism or DNA replication may be absent [goid 5634] [pmid 18029348] [evidence IDA]; A small, dens…	Any process specifically pertinent to the functioning of integrated living units: cells, tissues, organs, and organisms. A process is a collection of molecular events with a defined beginning and end [goid 8150] [evidence ND ]; A change in state or activity of a cell or an organism (in terms of movement, secretion, enzyme production, gene expression, etc.) as a result of a stimulus indicating dam…	Elemental activities, such as catalysis or binding, describing the actions of a gene product at the molecular level. A given gene product may exhibit one or more molecular functions [goid 3674] [evidence ND ]; Catalysis of the reaction: a carboxylic ester + H2O = an alcohol + a carboxylic anion [goid 4091] [evidence IEA]; Catalysis of the hydrolysis of various bonds, e.g. C-O, C-N, C-C, phosphori…	HS1-2; PHPS1-2; MGC111112; LABH2; MGC26249	HS1-2; PHPS1-2; MGC111112; LABH2; MGC26249
3060097	1.40347	2.64538	4.96124	13.7921	2.38947e-17	2.14157e-15	29.2419	ZBTB7C	4.28704	4.44936	4.40903	4.67713	5.91788	5.85386	5.71903	5.82717	Homo sapiens	RefSeq	NM_001039360.1	ILMN_8984	ZBTB7C	NM_001039360.1	NM_001039360.1		201501	86262148	NM_001039360.1	ZBTB7C	NP_001034449.1	ILMN_3240901	S	3525	TCTCCAGAAGAGACCCCCTGATTCTTCACACCACCGGATGCCACTCCAGC	18	-	45553932-45553981	18q21.1d	Homo sapiens zinc finger and BTB domain containing 7C (ZBTB7C), mRNA.	The living contents of a cell; the matter contained within (but not including) the plasma membrane, usually taken to exclude large vacuoles and masses of secretory or ingested material. In eukaryotes it includes the nucleus and cytoplasm [goid 5622] [evidence IEA]	Any process that stops, prevents or reduces the rate or extent of progression through the cell cycle [goid 45786] [evidence IEA]	Interacting selectively with any nucleic acid [goid 3676] [evidence IEA]; Interacting selectively with any protein or protein complex (a complex of two or more proteins that may include other nonprotein molecules) [goid 5515] [evidence IEA]; Interacting selectively with zinc (Zn) ions [goid 8270] [evidence IEA]; Interacting selectively with any metal ion [goid 46872] [evidence IEA]	FLJ37907; ZBTB36; APM-1	FLJ37907; ZBTB36; APM-1
940274	1.40198	2.64263	6.29716	11.3649	1.65531e-14	9.16418e-13	22.6574	GK	5.3267	5.41582	5.28362	5.408	6.8215	6.65658	6.53232	6.98174	Homo sapiens	RefSeq	NM_000167.3	ILMN_10128	GK	NM_000167.3	NM_000167.3		2710	42794761	NM_000167.3	GK	NP_000158.1	ILMN_1725471	A	1509	CTGCAGAAGGAGTCGGCGTATGGAGTCTCGAACCCGAGGATTTGTCTGCC	X	+	30648944-30648993	Xp21.2a	Homo sapiens glycerol kinase (GK), transcript variant 2, mRNA.	All of the contents of a cell excluding the plasma membrane and nucleus, but including other subcellular structures [goid 5737] [evidence NAS]; A semiautonomous, self replicating organelle that occurs in varying numbers, shapes, and sizes in the cytoplasm of virtually all eukaryotic cells. It is notably the site of tissue respiration [goid 5739] [evidence IEA]; The outer, i.e. cytoplasm-facing, l…	The chemical reactions and pathways involving carbohydrates, any of a group of organic compounds based of the general formula Cx(H2O)y. Includes the formation of carbohydrate derivatives by the addition of a carbohydrate residue to another molecule [goid 5975] [evidence IEA]; The chemical reactions and pathways involving glycerol-3-phosphate, a phosphoric monoester of glycerol [goid 6072] [eviden…	Catalysis of the reaction: ATP + glycerol = ADP + glycerol 3-phosphate [goid 4370] [evidence IEA]; Catalysis of the transfer of a group, e.g. a methyl group, glycosyl group, acyl group, phosphorus-containing, or other groups, from one compound (generally regarded as the donor) to another compound (generally regarded as the acceptor). Transferase is the systematic name for any enzyme of EC class 2…	GKD; GK1	GKD; GK1
110575	1.39746	2.63437	5.78914	14.5863	3.28397e-18	3.23865e-16	31.238	KIAA0672	6.30668	6.16033	6.35765	6.02306	7.48949	7.76783	7.60977	7.64358	Homo sapiens	RefSeq	NM_014859.3	ILMN_10794	KIAA0672	NM_014859.3	NM_014859.3		9912	50233869	NM_014859.3	KIAA0672	NP_055674.3	ILMN_2065022	S	4039	CCCTCCTCTGAGAGTGGGATGTGCAGAGTTTTGATGTTGCAGCTTTGCTC	17	+	12835495-12835544	17p12c	Homo sapiens KIAA0672 gene product (KIAA0672), mRNA.
360114	1.39634	2.63233	8.95405	12.3506	1.063e-15	7.03089e-14	25.4219	CTXN1	8.72596	8.85288	8.75316	8.04003	10.0871	9.98752	10.0967	10.0486	Homo sapiens	RefSeq	NM_206833.1	ILMN_12592	CTXN1	NM_206833.2	NM_206833.2		404217	142379443	NM_206833.2	CTXN1	NP_996664.1	ILMN_1759766	S	1170	CCCTCCCATGCCGTTCCACTCCTCCCTGCCTCTGAGCCGAACATGATAAT	19	-	7895402-7895451	19p13.2e	Homo sapiens cortexin 1 (CTXN1), mRNA.	Double layer of lipid molecules that encloses all cells, and, in eukaryotes, many organelles; may be a single or double lipid bilayer; also includes associated proteins [goid 16020] [evidence IEA]; Penetrating at least one phospholipid bilayer of a membrane. May also refer to the state of being buried in the bilayer with no exposure outside the bilayer. When used to describe a protein, indicates …			CTXN; FLJ25968	CTXN; FLJ25968
2810280	1.38793	2.61703	5.31815	10.5141	1.95814e-13	9.00973e-12	20.1699	SLC6A6	4.79684	5.015	5.25769	5.10814	6.22512	6.52419	6.28297	6.59857	Homo sapiens	RefSeq	NM_003043.2	ILMN_25763	SLC6A6	NM_003043.3	NM_003043.3		6533	110082729	NM_003043.3	SLC6A6	NP_003034.2	ILMN_1673586	S	4458	GGAAGTCGTTCCTCAACTCTCCCCAAGGCACCTGTCTCCAATCAGAGCCC	3	+	14502784-14502833	3p25.1a	Homo sapiens solute carrier family 6 (neurotransmitter transporter, taurine), member 6 (SLC6A6), transcript variant 1, mRNA.	Penetrating at least one phospholipid bilayer of a plasma membrane. May also refer to the state of being buried in the bilayer with no exposure outside the bilayer [goid 5887] [evidence IEA]; Double layer of lipid molecules that encloses all cells, and, in eukaryotes, many organelles; may be a single or double lipid bilayer; also includes associated proteins [goid 16020] [evidence IEA]; Penetrati…	The directed movement of beta-alanine, 3-aminopropanoic acid, into, out of, within or between cells [goid 1762] [evidence IEA]; The directed movement of a neurotransmitter into, out of, within or between cells. Neurotransmitters are any chemical substance that is capable of transmitting (or inhibiting the transmission of) a nerve impulse from a neuron to another cell [goid 6836] [evidence IEA]; T…	Catalysis of the transfer of beta-alanine from one side of a membrane to the other. Beta-alanine is 3-aminopropanoic acid [goid 1761] [evidence IEA]; Catalysis of the transfer of a solute or solutes from one side of a membrane to the other according to the reaction: taurine(out) + Na+(out) = taurine(in) + Na+(in) [goid 5369] [evidence IEA]; Enables the active transport of a solute across a membra…	MGC131729; TAUT; MGC10619	TAUT; MGC10619
2450639	1.38382	2.60959	11.16	17.8026	2.12703e-21	3.30651e-19	38.6074	TSC22D1	11.2786	11.1543	11.1813	11.7728	12.665	12.7028	12.6803	12.6803	Homo sapiens	RefSeq	NM_183422.1	ILMN_26720	TSC22D1	NM_006022.2	NM_006022.2		8848	31543826	NM_006022.2	TSC22D1	NP_006013.1	ILMN_1787567	A	1239	GGTGACAGGTAGCTGGGACCTAGGCTATCTTACCATGAAGGTTGTTTTGC	13	-	45008123-45008172	13q14.11e	Homo sapiens TSC22 domain family, member 1 (TSC22D1), transcript variant 2, mRNA.	A membrane-bounded organelle of eukaryotic cells in which chromosomes are housed and replicated. In most cells, the nucleus contains all of the cell's chromosomes except the organellar chromosomes, and is the site of RNA synthesis and processing. In some species, or in specialized cell types, RNA metabolism or DNA replication may be absent [goid 5634] [evidence IEA]; All of the contents of a cell…	The synthesis of either RNA on a template of DNA or DNA on a template of RNA [goid 6350] [evidence IEA]; Any process that modulates the frequency, rate or extent of DNA-dependent transcription [goid 6355] [evidence IEA]; The synthesis of RNA from a DNA template by RNA polymerase II (Pol II), originating at a Pol II-specific promoter. Includes transcription of messenger RNA (mRNA) and certain smal…	The function of binding to a specific DNA sequence in order to modulate transcription. The transcription factor may or may not also interact selectively with a protein or macromolecular complex [goid 3700] [evidence IEA]	TSC22; RP11-269C23.2; DKFZp686O19206; TGFB1I4; MGC17597	TSC22; RP11-269C23.2; DKFZp686O19206; TGFB1I4; MGC17597
730576	1.38342	2.60886	5.94806	11.8478	4.24669e-15	2.5457e-13	24.0273	SPRY4	5.64718	5.50234	5.51108	6.03496	6.96372	6.98506	6.87637	7.21722	Homo sapiens	RefSeq	NM_030964.2	ILMN_27154	SPRY4	NM_030964.2	NM_030964.2		81848	23308573	NM_030964.2	SPRY4	NP_112226.2	ILMN_2086105	S	4494	GGGCATCCTGCGAGCCTCACTAGCCTTCTGGTTCATGCCTTTGACAAGCA	5	-	141670570-141670619	5q31.3d	Homo sapiens sprouty homolog 4 (Drosophila) (SPRY4), mRNA.	All of the contents of a cell excluding the plasma membrane and nucleus, but including other subcellular structures [goid 5737] [evidence IEA]; The membrane surrounding a cell that separates the cell from its external environment. It consists of a phospholipid bilayer and associated proteins [goid 5886] [evidence IEA]; A prolongation or process extending from a cell, e.g. a flagellum or axon [goi…	The biological process whose specific outcome is the progression of a multicellular organism over time from an initial condition (e.g. a zygote or a young adult) to a later condition (e.g. a multicellular animal or an aged adult) [goid 7275] [evidence IEA]; Any process that modulates the frequency, rate or extent of signal transduction [goid 9966] [evidence IEA]; Any process that stops, prevents …	Interacting selectively with any protein or protein complex (a complex of two or more proteins that may include other nonprotein molecules) [goid 5515] [pmid 12027893] [evidence IPI]; Interacting selectively with any protein or protein complex (a complex of two or more proteins that may include other nonprotein molecules) [goid 5515] [evidence IEA]
510520	1.3823	2.60683	9.74407	14.9629	1.31385e-18	1.34389e-16	32.1589	ARHGAP22	9.67059	9.63608	9.89585	8.95666	11.0147	11.0549	11.0269	10.8751	Homo sapiens	RefSeq	NM_021226.2	ILMN_15801	ARHGAP22	NM_021226.2	NM_021226.2		58504	34013589	NM_021226.2	ARHGAP22	NP_067049.2	ILMN_1676361	S	2642	GCCCTTACCCAGGAAATATCCTTCATGGCCACAGAAATGGAGGGCGCCCA	10	-	49654136-49654185	10q11.22d	Homo sapiens Rho GTPase activating protein 22 (ARHGAP22), mRNA.	The living contents of a cell; the matter contained within (but not including) the plasma membrane, usually taken to exclude large vacuoles and masses of secretory or ingested material. In eukaryotes it includes the nucleus and cytoplasm [goid 5622] [evidence IEA]; A membrane-bounded organelle of eukaryotic cells in which chromosomes are housed and replicated. In most cells, the nucleus contains …	Blood vessel formation when new vessels emerge from the proliferation of pre-existing blood vessels [goid 1525] [evidence IEA]; The synthesis of either RNA on a template of DNA or DNA on a template of RNA [goid 6350] [evidence IEA]; Any process that modulates the frequency, rate or extent of DNA-dependent transcription [goid 6355] [evidence IEA]; The cascade of processes by which a signal interac…	Increases the activity of a GTPase, an enzyme that catalyzes the hydrolysis of GTP [goid 5096] [evidence IEA]	RhoGAP2	RhoGAP2
5810167	1.37287	2.58985	6.34309	11.8266	4.50467e-15	2.68281e-13	23.9679	C17ORF44	6.15531	5.9347	5.70275	5.86485	7.40269	7.07343	7.25469	7.47045	Homo sapiens	RefSeq	NM_173621.1	ILMN_138725	C17ORF44	NM_173621.1	NM_173621.1		284029	27734741	NM_173621.1	C17orf44	NP_775892.1	ILMN_1681252	S	1752	TGCTCAACAGACCCATCAAGTCACGCTGTTGGACAGGCCTCGTGGCGCAA	17	-	8064965-8065014	17p13.1c	Homo sapiens chromosome 17 open reading frame 44 (C17orf44), mRNA.				FLJ34790; MGC104931	FLJ34790; MGC104931
6420050	1.37172	2.58778	5.67765	9.67684	2.4394e-12	9.32225e-11	17.6313	NPTX2	4.52235	4.38406	4.58358	4.9645	5.81264	5.91283	5.8728	6.15572	Homo sapiens	RefSeq	NM_002523.1	ILMN_22638	NPTX2	NM_002523.1	NM_002523.1		4885	28195383	NM_002523.1	NPTX2	NP_002514.1	ILMN_1685608	S	2312	GAAGGCTCCCATTTTCTGATGTTCCGCCCCACTGTGAAGAGTGTGCTCGT	7	+	98096728-98096777	7q22.1a	Homo sapiens neuronal pentraxin II (NPTX2), mRNA.	The space external to the outermost structure of a cell. For cells without external protective or external encapsulating structures this refers to space outside of the plasma membrane. This term covers the host cell environment outside an intracellular parasite [goid 5576] [evidence IEA]	The process of communication from a neuron to a target (neuron, muscle, or secretory cell) across a synapse [goid 7268] [pmid 8530029] [evidence NAS]	Elemental activities, such as catalysis or binding, describing the actions of a gene product at the molecular level. A given gene product may exhibit one or more molecular functions [goid 3674] [evidence ND ]; Interacting selectively with calcium ions (Ca2+) [goid 5509] [evidence IEA]; Interacting selectively with any mono-, di- or trisaccharide carbohydrate [goid 5529] [evidence IEA]	NARP; NP-II; NP2	NARP; NP-II; NP2
6770719	1.37169	2.58773	7.19889	11.0136	4.53956e-14	2.33033e-12	21.6416	FOXO1	6.66712	6.65027	6.78615	6.44261	7.95284	8.32723	7.7042	8.08281	Homo sapiens	RefSeq	NM_002015.2	ILMN_164765	FOXO1	NM_002015.3	NM_002015.3		2308	133930787	NM_002015.3	FOXO1	NP_002006.2	ILMN_1738816	S	5387	CAACCTGGCATTACAGTTGGCCTCTCCTTGAGGTGGGCACAGCCTGGCAG	13	-	41130102-41130151	13q14.11a	Homo sapiens forkhead box O1 (FOXO1), mRNA.	A membrane-bounded organelle of eukaryotic cells in which chromosomes are housed and replicated. In most cells, the nucleus contains all of the cell's chromosomes except the organellar chromosomes, and is the site of RNA synthesis and processing. In some species, or in specialized cell types, RNA metabolism or DNA replication may be absent [goid 5634] [pmid 12228231] [evidence IDA]; A membrane-bo…	The process whose specific outcome is the progression of the blood vessel over time, from its formation to the mature structure. The blood vessel is the vasculature carrying blood [goid 1568] [evidence IEA]; The synthesis of either RNA on a template of DNA or DNA on a template of RNA [goid 6350] [evidence IEA]; Any process that modulates the frequency, rate or extent of DNA-dependent transcriptio…	The function of binding to a specific DNA sequence in order to modulate transcription. The transcription factor may or may not also interact selectively with a protein or macromolecular complex [goid 3700] [evidence IEA]; Interacting selectively with any protein or protein complex (a complex of two or more proteins that may include other nonprotein molecules) [goid 5515] [pmid 18408765] [evidence…	FKHR; FKH1; FOXO1A	FKHR; FKH1; FOXO1
6220746	1.36306	2.57231	10.4873	14.7097	2.42796e-18	2.41175e-16	31.5416	GLIPR1	10.1962	10.3002	10.1524	9.62056	11.4896	11.4896	11.409	11.5281	Homo sapiens	RefSeq	NM_006851.1	ILMN_3517	GLIPR1	NM_006851.2	NM_006851.2		11010	110825979	NM_006851.2	GLIPR1	NP_006842.2	ILMN_1769245	S	681	GAGGGAATTACCCAACTTGGCCATATAAGAGAGGAGCCACCTGCAGTGCC	12	+	74170565-74170565:74175624-74175672	12q21.2a	Homo sapiens GLI pathogenesis-related 1 (GLIPR1), mRNA.	The space external to the outermost structure of a cell. For cells without external protective or external encapsulating structures this refers to space outside of the plasma membrane. This term covers the host cell environment outside an intracellular parasite [goid 5576] [evidence IEA]; Double layer of lipid molecules that encloses all cells, and, in eukaryotes, many organelles; may be a single…			RTVP1; CRISP7; GLIPR	RTVP1; CRISP7; GLIPR
1710091	1.36044	2.56763	7.4871	15.6004	2.8889e-19	3.20516e-17	33.6808	IRS1	8.41959	8.24816	8.6273	8.87272	9.85352	9.90702	9.74721	9.93706	Homo sapiens	RefSeq	NM_005544.1	ILMN_18432	IRS1	NM_005544.1	NM_005544.1		3667	5031804	NM_005544.1	IRS1	NP_005535.1	ILMN_1759232	S	5048	AGTGAGCTGATGTGCCCACCACCGTGTCATGAGAGAATGGGTTTACTCTC	2	-	227308884-227308933	2q36.3b	Homo sapiens insulin receptor substrate 1 (IRS1), mRNA.	A membrane-bounded organelle of eukaryotic cells in which chromosomes are housed and replicated. In most cells, the nucleus contains all of the cell's chromosomes except the organellar chromosomes, and is the site of RNA synthesis and processing. In some species, or in specialized cell types, RNA metabolism or DNA replication may be absent [goid 5634] [evidence ISS]; All of the contents of a cell…	The cascade of processes by which a signal interacts with a receptor, causing a change in the level or activity of a second messenger or other downstream target, and ultimately effecting a change in the functioning of the cell [goid 7165] [pmid 1311924] [evidence TAS]; The series of molecular signals generated as a consequence of the insulin receptor binding to insulin [goid 8286] [pmid 7537849] …	Mediates the transfer of a signal from the outside to the inside of a cell by means other than the introduction of the signal molecule itself into the cell [goid 4871] [pmid 8513971] [evidence TAS]; Mediates the transfer of a signal from the outside to the inside of a cell by means other than the introduction of the signal molecule itself into the cell [goid 4871] [pmid 1311924] [evidence TAS]; […	HIRS-1	HIRS-1
1710020	1.35564	2.5591	5.96137	12.2812	1.28465e-15	8.39599e-14	25.2312	SMOC1	6.46211	6.39729	6.27341	6.13682	7.7437	7.74863	7.76652	7.54221	Homo sapiens	RefSeq	NM_001034852.1	ILMN_179562	SMOC1	NM_001034852.1	NM_001034852.1		64093	78190497	NM_001034852.1	SMOC1	NP_001030024.1	ILMN_2410938	A	3340	GAGGTTATCTCAGGAATGACTGGTGGCCCTGCCCCAACGTGGAAAGGTGG	14	+	69568507-69568556	14q24.2a	Homo sapiens SPARC related modular calcium binding 1 (SMOC1), transcript variant 1, mRNA.	The space external to the outermost structure of a cell. For cells without external protective or external encapsulating structures this refers to space outside of the plasma membrane. This term covers the host cell environment outside an intracellular parasite [goid 5576] [evidence IEA]; A thin layer of dense material found in various animal tissues interposed between the cells and the adjacent …		Interacting selectively with calcium ions (Ca2+) [goid 5509] [evidence IEA]
5260288	1.35256	2.55364	9.58519	12.2591	1.36447e-15	8.83374e-14	25.1705	DUSP6	9.20051	8.86175	8.9756	9.80638	10.3698	10.4709	10.651	10.5093	Homo sapiens	RefSeq	NM_022652.2	ILMN_5926	DUSP6	NM_022652.2	NM_022652.2		1848	42764686	NM_022652.2	DUSP6	NP_073143.2	ILMN_2396020	A	2022	GTTGTCGCAAAGGGGATAATCTGGGAAAGACACCAAATCATGGGCTCACT	12	-	89742147-89742196	12q21.33a	Homo sapiens dual specificity phosphatase 6 (DUSP6), transcript variant 2, mRNA.	That fraction of cells, prepared by disruptive biochemical methods, that is soluble in water [goid 5625] [pmid 8670865] [evidence TAS]; That part of the nuclear content other than the chromosomes or the nucleolus [goid 5654] [pmid 17322878] [evidence EXP]; All of the contents of a cell excluding the plasma membrane and nucleus, but including other subcellular structures [goid 5737] [pmid 8670865]…	Any process that terminates the activity of the active enzyme MAP kinase [goid 188] [pmid 8670865] [evidence IDA]; The process of removing one or more phosphoric residues from a protein [goid 6470] [pmid 8670865] [evidence TAS]	Catalysis of the reaction: protein serine/threonine phosphate + H2O = protein serine/threonine + phosphate [goid 4722] [pmid 8670865] [evidence IDA]; Catalysis of the reaction: protein tyrosine phosphate + H2O = protein tyrosine + phosphate [goid 4725] [pmid 8670865] [evidence IDA]; Catalysis of the reaction: protein tyrosine phosphate + H2O = protein tyrosine + phosphate [goid 4725] [pmid 173228…	MKP3; PYST1	MKP3; PYST1
2510131	1.35153	2.55182	5.81439	10.406	2.69829e-13	1.21115e-11	19.8471	FABP3	5.84596	6.16796	5.83272	5.91592	6.99685	7.23767	7.68755	7.24756	Homo sapiens	RefSeq	NM_004102.3	ILMN_19284	FABP3	NM_004102.3	NM_004102.3		2170	62865867	NM_004102.3	FABP3	NP_004093.1	ILMN_2136971	S	757	GAGAGTGGGCAGAAATAACGGCCTGAAGGTTACTGAGGAAGAAGCACTGG	1	-	31838390-31838439	1p35.2a	Homo sapiens fatty acid binding protein 3, muscle and heart (mammary-derived growth inhibitor) (FABP3), mRNA.	All of the contents of a cell excluding the plasma membrane and nucleus, but including other subcellular structures [goid 5737] [evidence IEA]	The chemical reactions and pathways resulting in the formation of phosphatidylcholines, any of a class of glycerophospholipids in which the phosphatidyl group is esterified to the hydroxyl group of choline [goid 6656] [evidence IEA]; The directed movement of substances (such as macromolecules, small molecules, ions) into, out of, within or between cells, or within a multicellular organism [goid 6…	Enables the directed movement of substances (such as macromolecules, small molecules, ions) into, out of, within or between cells [goid 5215] [evidence IEA]; Interacting selectively with a lipid [goid 8289] [pmid 3421901] [evidence TAS]	O-FABP; FABP11; H-FABP; MDGI	O-FABP; FABP11; H-FABP; MDGI
4200593	1.34912	2.54757	7.01307	11.2357	2.39458e-14	1.29954e-12	22.2856	SYNJ2	7.76187	7.42163	7.8883	7.23861	8.97956	8.84418	8.8381	9.20782	Homo sapiens	RefSeq	NM_003898.2	ILMN_8732	SYNJ2	NM_003898.2	NM_003898.2		8871	52851404	NM_003898.2	SYNJ2	NP_003889.1	ILMN_2215119	S	6217	GAGTTTGGGGGAGAGAGCAAGATGGGTTCCTTGGAGAAGCTGATTTGCCA	6	+	158438833-158438882	6q25.3d	Homo sapiens synaptojanin 2 (SYNJ2), mRNA.	Double layer of lipid molecules that encloses all cells, and, in eukaryotes, many organelles; may be a single or double lipid bilayer; also includes associated proteins [goid 16020] [evidence IEA]		Interacting selectively with an RNA molecule or a portion thereof [goid 3723] [evidence IEA]; Catalysis of the removal of a phosphate group from phosphorylated myo-inositol (1,2,3,5/4,6-cyclohexanehexol) or a phosphatidylinositol [goid 4437] [evidence IEA]; Catalysis of the reaction: 1-phosphatidyl-1D-myo-inositol 4,5-bisphosphate + H2O = 1-phosphatidyl-1D-myo-inositol 4-phosphate + phosphate [go…	KIAA0348; INPP5H; MGC44422	KIAA0348; INPP5H; MGC44422
1820343	1.34706	2.54393	8.43329	15.4734	3.893e-19	4.23383e-17	33.3812	WNT5A	10.1173	9.8723	10.2821	10.5234	11.595	11.5642	11.3408	11.5345	Homo sapiens	RefSeq	NM_003392.3	ILMN_164155	WNT5A	NM_003392.3	NM_003392.3		7474	40806204	NM_003392.3	WNT5A	NP_003383.2	ILMN_1800317	S	5195	CTCCAAGAGATCGTTAGCAGCATCAGTCCACAAACACTTAGTGGCCCACA	3	-	55500336-55500385	3p14.3c	Homo sapiens wingless-type MMTV integration site family, member 5A (WNT5A), mRNA.	The space external to the outermost structure of a cell. For cells without external protective or external encapsulating structures this refers to space outside of the plasma membrane. This term covers the host cell environment outside an intracellular parasite [goid 5576] [evidence IEA]; A layer consisting mainly of proteins (especially collagen) and glycosaminoglycans (mostly as proteoglycans) …	The cascade of processes by which a signal interacts with a receptor, causing a change in the level or activity of a second messenger or other downstream target, and ultimately effecting a change in the functioning of the cell [goid 7165] [pmid 10491302] [evidence TAS]; The series of molecular signals initiated by binding of a Wnt protein to a receptor on the surface of the target cell where acti…	Mediates the transfer of a signal from the outside to the inside of a cell by means other than the introduction of the signal molecule itself into the cell [goid 4871] [pmid 10491302] [evidence TAS]; Mediates the transfer of a signal from the outside to the inside of a cell by means other than the introduction of the signal molecule itself into the cell [goid 4871] [pmid 8288227] [evidence TAS]; …	hWNT5A	hWNT5A
150180	1.34692	2.54368	4.76454	10.3058	3.63696e-13	1.60886e-11	19.5466	MMP10	4.36602	4.39795	4.26259	4.30195	5.31513	5.81195	5.5106	6.01159	Homo sapiens	RefSeq	NM_002425.1	ILMN_4442	MMP10	NM_002425.1	NM_002425.1		4319	4505204	NM_002425.1	MMP10	NP_002416.1	ILMN_1741847	S	1369	CAGTGGATCATCACAGTTTGAGTTTGACCCCAATGCCAGGATGGTGACAC	11	-	102641558-102641607	11q22.2b	Homo sapiens matrix metallopeptidase 10 (stromelysin 2) (MMP10), mRNA.	The space external to the outermost structure of a cell. For cells without external protective or external encapsulating structures this refers to space outside of the plasma membrane. This term covers the host cell environment outside an intracellular parasite [goid 5576] [evidence IEA]; A layer consisting mainly of proteins (especially collagen) and glycosaminoglycans (mostly as proteoglycans) …	The hydrolysis of a peptide bond or bonds within a protein [goid 6508] [pmid 2844164] [evidence TAS]; The chemical reactions and pathways, including anabolism and catabolism, by which living organisms transform chemical substances. Metabolic processes typically transform small molecules, but also include macromolecular processes such as DNA repair and replication, and protein synthesis and degrad…	Catalysis of the hydrolysis of internal, alpha-peptide bonds in a polypeptide chain by a mechanism in which water acts as a nucleophile, one or two metal ions hold the water molecule in place, and charged amino acid side chains are ligands for the metal ions [goid 4222] [pmid 2844164] [evidence TAS]; Interacting selectively with calcium ions (Ca2+) [goid 5509] [evidence IEA]; Catalysis of the hyd…	SL-2; STMY2	SL-2; STMY2
6420731	1.34624	2.54248	10.9852	18.2355	8.55366e-22	1.48021e-19	39.5195	SLC20A1	10.625	10.5026	10.7499	11.0169	12.0594	12.1302	11.881	12.0594	Homo sapiens	RefSeq	NM_005415.3	ILMN_7081	SLC20A1	NM_005415.3	NM_005415.3		6574	31543629	NM_005415.3	SLC20A1	NP_005406.3	ILMN_1672662	S	2860	CATGCTCTGCGTTGTTGGTTTCACCAGCTTCTGCCCTCACATGCACAGGG	2	+	113137447-113137496	2q13d	Homo sapiens solute carrier family 20 (phosphate transporter), member 1 (SLC20A1), mRNA.	Penetrating at least one phospholipid bilayer of a plasma membrane. May also refer to the state of being buried in the bilayer with no exposure outside the bilayer [goid 5887] [pmid 8041748] [evidence TAS]; Double layer of lipid molecules that encloses all cells, and, in eukaryotes, many organelles; may be a single or double lipid bilayer; also includes associated proteins [goid 16020] [pmid 8041…	The chemical reactions and pathways involving the phosphate group, the anion or salt of any phosphoric acid [goid 6796] [pmid 8041748] [evidence TAS]; The directed movement of substances (such as macromolecules, small molecules, ions) into, out of, within or between cells, or within a multicellular organism [goid 6810] [pmid 8041748] [evidence TAS]; The directed movement of phosphate into, out of…	Combining with an extracellular or intracellular messenger to initiate a change in cell activity [goid 4872] [pmid 8041748] [evidence TAS]; Catalysis of the transfer of a inorganic phosphate from one side of a membrane to the other, up its concentration gradient. The transporter binds the solute and undergoes a series of conformational changes. Transport works equally well in either direction and…	Glvr-1; PiT-1; FLJ41426; GLVR1; PIT1; DKFZp686J2397	Glvr-1; PiT-1; FLJ41426; GLVR1; PIT1; DKFZp686J2397
6370093	1.34243	2.53579	5.95953	9.31771	7.39326e-12	2.63908e-10	16.516	TMEM132B	5.45812	6.06922	5.71933	5.86921	6.9121	7.25059	6.94617	7.24032	Homo sapiens	RefSeq	NM_052907.2	ILMN_38543	TMEM132B	NM_052907.2	NM_052907.2		114795	89111952	NM_052907.2	TMEM132B	NP_443139.2	ILMN_3240241	S	7367	CTGGCCTAGAAAGGCTGTGGCTTATGTTGGGATTGATGATGGAATCTGCC	12	+	124709331-124709380	12q24.31f-q24.32a	Homo sapiens transmembrane protein 132B (TMEM132B), mRNA.	Double layer of lipid molecules that encloses all cells, and, in eukaryotes, many organelles; may be a single or double lipid bilayer; also includes associated proteins [goid 16020] [evidence IEA]; Penetrating at least one phospholipid bilayer of a membrane. May also refer to the state of being buried in the bilayer with no exposure outside the bilayer. When used to describe a protein, indicates …			KIAA1906; KIAA1786	KIAA1906; KIAA1786
2370373	1.33656	2.52548	5.3484	12.0717	2.28267e-15	1.42099e-13	24.6524	EGR3	4.59353	4.68791	5.15973	5.13918	6.00622	6.28384	6.13916	6.33205	Homo sapiens	RefSeq	NM_004430.2	ILMN_15851	EGR3	NM_004430.2	NM_004430.2		1960	31317227	NM_004430.2	EGR3	NP_004421.2	ILMN_1722781	A	3523	GAGAGAGAAGAAGATGAAGTTTGCCAGGAGGGCCCATATTTTTTCAGCTG	8	-	22601880-22601929	8p21.3a	Homo sapiens early growth response 3 (EGR3), mRNA.	The living contents of a cell; the matter contained within (but not including) the plasma membrane, usually taken to exclude large vacuoles and masses of secretory or ingested material. In eukaryotes it includes the nucleus and cytoplasm [goid 5622] [evidence IEA]; A membrane-bounded organelle of eukaryotic cells in which chromosomes are housed and replicated. In most cells, the nucleus contains …	The synthesis of either RNA on a template of DNA or DNA on a template of RNA [goid 6350] [evidence IEA]; Any process that modulates the frequency, rate or extent of DNA-dependent transcription [goid 6355] [evidence IEA]; The process of communication from a neuron to a muscle, across a synapse [goid 7274] [evidence IEA]; The process whose specific outcome is the progression of the peripheral nervo…	The function of binding to a specific DNA sequence in order to modulate transcription. The transcription factor may or may not also interact selectively with a protein or macromolecular complex [goid 3700] [pmid 9731539] [evidence TAS]; The function of binding to a specific DNA sequence in order to modulate transcription. The transcription factor may or may not also interact selectively with a pr…	PILOT; MGC138484	PILOT; MGC138484
3780139	1.3345	2.52187	5.94074	7.45914	2.88535e-09	6.59389e-08	10.5259	PREX1	4.4736	4.58287	5.55013	5.13918	6.57639	6.39029	6.14896	5.89236	Homo sapiens	RefSeq	NM_020820.2	ILMN_174970	PREX1	NM_020820.3	NM_020820.3		57580	112789552	NM_020820.3	PREX1	NP_065871.2	ILMN_1777342	S	6231	GGCAGTTTGTCCCCCCAGCTTCGGTATGCCTTCAGGGAAAGGTCACAGCT	20	-	47241145-47241194	20q13.13b	Homo sapiens phosphatidylinositol-3,4,5-trisphosphate-dependent Rac exchange factor 1 (PREX1), mRNA.	The living contents of a cell; the matter contained within (but not including) the plasma membrane, usually taken to exclude large vacuoles and masses of secretory or ingested material. In eukaryotes it includes the nucleus and cytoplasm [goid 5622] [evidence IEA]; All of the contents of a cell excluding the plasma membrane and nucleus, but including other subcellular structures [goid 5737] [evid…	The chemical reactions and pathways involving superoxide, the superoxide anion O2- (superoxide free radical), or any compound containing this species [goid 6801] [pmid 121235595] [evidence TAS]; A series of reactions within the cell that occur as a result of a single trigger reaction or compound [goid 7242] [evidence IEA]; Assembly of actin filaments by the addition of actin monomers to a filamen…	Stimulates the exchange of guanyl nucleotides by a GTPase. Under normal cellular physiological conditions, the concentration of GTP is higher than that of GDP, favoring the replacement of GDP by GTP in association with the GTPase [goid 5085] [evidence IEA]; Stimulates the exchange of guanyl nucleotides by a GTPase of the Rho family. Under normal cellular physiological conditions, the concentratio…	KIAA1415	KIAA1415
4640086	1.32964	2.51341	7.93203	16.4775	3.85588e-20	4.93463e-18	35.7026	FOXQ1	9.92463	9.77188	10.1099	9.7819	11.2244	11.2516	11.2772	11.2183	Homo sapiens	RefSeq	NM_033260.2	ILMN_9965	FOXQ1	NM_033260.3	NM_033260.3		94234	145309319	NM_033260.3	FOXQ1	NP_150285.3	ILMN_1669046	S	2075	TGCAGGCAACGGGCTACAGCTTTATTAGTGGTTCTCTAACTGTGGTCTCC	6	+	1259749-1259798	6p25.3a	Homo sapiens forkhead box Q1 (FOXQ1), mRNA.	A membrane-bounded organelle of eukaryotic cells in which chromosomes are housed and replicated. In most cells, the nucleus contains all of the cell's chromosomes except the organellar chromosomes, and is the site of RNA synthesis and processing. In some species, or in specialized cell types, RNA metabolism or DNA replication may be absent [goid 5634] [evidence IEA]	The synthesis of either RNA on a template of DNA or DNA on a template of RNA [goid 6350] [evidence IEA]; Any process that modulates the frequency, rate or extent of DNA-dependent transcription [goid 6355] [evidence IEA]; The process by which the anatomical structures of the hair follicle are generated and organized [goid 31069] [evidence IEA]	The function of binding to a specific DNA sequence in order to modulate transcription. The transcription factor may or may not also interact selectively with a protein or macromolecular complex [goid 3700] [evidence IEA]; Interacting selectively with DNA of a specific nucleotide composition, e.g. GC-rich DNA binding, or with a specific sequence motif or type of DNA e.g. promotor binding or rDNA b…	HFH1	HFH1
3830041	1.32903	2.51234	6.88286	10.7175	1.07566e-13	5.18332e-12	20.773	PMEPA1	7.17768	7.25892	7.7276	7.77655	8.86689	8.77076	8.55314	8.89972	Homo sapiens	RefSeq	NM_199169.1	ILMN_13834	PMEPA1	NM_199169.1	NM_199169.1		56937	40317615	NM_199169.1	PMEPA1	NP_954638.1	ILMN_2309156	A	3765	TTCGTTTCAGGGGTCTGCCGTTCCATCCTGGTTCAGAGAAGGCCGAGCGT	20	-	56224159-56224208	20q13.31a	Homo sapiens prostate transmembrane protein, androgen induced 1 (PMEPA1), transcript variant 2, mRNA.	The membrane surrounding a cell that separates the cell from its external environment. It consists of a phospholipid bilayer and associated proteins [goid 5886] [evidence IEA]; Penetrating at least one phospholipid bilayer of a membrane. May also refer to the state of being buried in the bilayer with no exposure outside the bilayer. When used to describe a protein, indicates that all or part of t…	Any series of molecular signals generated as a consequence of an androgen binding to its receptor [goid 30521] [pmid 10873380] [evidence NAS]	Elemental activities, such as catalysis or binding, describing the actions of a gene product at the molecular level. A given gene product may exhibit one or more molecular functions [goid 3674] [evidence ND ]; Interacting selectively with any protein or protein complex (a complex of two or more proteins that may include other nonprotein molecules) [goid 5515] [evidence IEA]; Interacting selective…	STAG1; PMEPA1	STAG1; PMEPA1
4230475	1.32887	2.51206	7.4519	11.2069	2.60042e-14	1.40021e-12	22.2026	SOX9	8.69886	8.45084	8.6069	9.35855	10.0764	10.1593	9.7232	10.1771	Homo sapiens	RefSeq	NM_000346.2	ILMN_17599	SOX9	NM_000346.2	NM_000346.2		6662	37704387	NM_000346.2	SOX9	NP_000337.1	ILMN_1805466	S	3355	GTATCACTGAGTCATTTGCAGTGTTTTCTGCCACAGACCTTTGGGCTGCC	17	+	67633576-67633625	17q24.3c	Homo sapiens SRY (sex determining region Y)-box 9 (campomelic dysplasia, autosomal sex-reversal) (SOX9), mRNA.	A membrane-bounded organelle of eukaryotic cells in which chromosomes are housed and replicated. In most cells, the nucleus contains all of the cell's chromosomes except the organellar chromosomes, and is the site of RNA synthesis and processing. In some species, or in specialized cell types, RNA metabolism or DNA replication may be absent [goid 5634] [pmid 10805756] [evidence TAS]; A small, dens…	The condensation of mesenchymal cells that have been committed to differentiate into chondrocytes [goid 1502] [evidence IEA]; The process involved in the specification of cell identity. Once specification has taken place, a cell will be committed to differentiate down a specific pathway if left in its normal environment [goid 1708] [evidence IEA]; A transition where an epithelial cell loses apica…	Interacting selectively with DNA (deoxyribonucleic acid) [goid 3677] [evidence IEA]; Functions to enable the transcription of specific, or specific sets, of genes by RNA polymerase II [goid 3704] [pmid 10805756] [evidence TAS]; Interacting selectively with any protein or protein complex (a complex of two or more proteins that may include other nonprotein molecules) [goid 5515] [evidence IEA]; Any…	CMPD1; CMD1; SRA1	CMPD1; CMD1; SRA1
1230338	1.31605	2.48984	5.0841	10.4214	2.57794e-13	1.16091e-11	19.893	HS.571967	4.51646	4.51269	4.67321	4.77187	6.00896	5.51951	6.00792	6.15401	Homo sapiens	Unigene	Hs.571967	ILMN_124148	HS.571967	Hs.571967		Hs.571967	NA	51491268	CR749843			ILMN_1895745	S	2755	CCTGAGTAGCTCTGGAATAAGAGCCAGAGATCCCCATAAGGCTGCCCTGg	16	-	9759251-9759300		Homo sapiens mRNA; cDNA DKFZp686F1745 (from clone DKFZp686F1745)
7100435	1.31358	2.48558	5.01034	9.99432	9.27618e-13	3.82827e-11	18.6042	RASEF	4.48228	4.63094	4.53191	4.55232	5.99277	5.82443	5.71455	5.9078	Homo sapiens	RefSeq	NM_152573.2	ILMN_17414	RASEF	NM_152573.2	NM_152573.2		158158	40255118	NM_152573.2	RASEF	NP_689786.2	ILMN_1779517	S	2598	ACAGTGCAGGAAACCTGAACCCAGCTCTCAGGTCCCTCTGGAACTTTGGC	9	-	85597428-85597477	9q21.32b	Homo sapiens RAS and EF-hand domain containing (RASEF), mRNA.	All of the contents of a cell excluding the plasma membrane and nucleus, but including other subcellular structures [goid 5737] [evidence IEA]	Any series of molecular signals in which a small monomeric GTPase relays one or more of the signals [goid 7264] [evidence IEA]; The directed movement of proteins into, out of, within or between cells [goid 15031] [evidence IEA]	Interacting selectively with a nucleotide, any compound consisting of a nucleoside that is esterified with (ortho)phosphate or an oligophosphate at any hydroxyl group on the ribose or deoxyribose moiety [goid 166] [evidence IEA]; Interacting selectively with calcium ions (Ca2+) [goid 5509] [evidence IEA]; Interacting selectively with GTP, guanosine triphosphate [goid 5525] [evidence IEA]	FLJ31614; RAB45	FLJ31614; RAB45
1010324	1.30736	2.47488	4.68804	8.56866	7.84403e-11	2.37174e-09	14.1422	ETV1	4.33447	4.37525	4.27903	4.45974	5.65456	5.52858	5.62777	5.81378	Homo sapiens	RefSeq	NM_004956.3	ILMN_20936	ETV1	NM_004956.3	NM_004956.3		2115	64368770	NM_004956.3	ETV1	NP_004947.2	ILMN_1685891	S	4834	CAGGGCTGTTATTCAGAACACCGCACGGAGGAGGAAGACTGTGTAGCAAA	7	-	13898652-13898701	7p21.2a	Homo sapiens ets variant 1 (ETV1), mRNA.	A membrane-bounded organelle of eukaryotic cells in which chromosomes are housed and replicated. In most cells, the nucleus contains all of the cell's chromosomes except the organellar chromosomes, and is the site of RNA synthesis and processing. In some species, or in specialized cell types, RNA metabolism or DNA replication may be absent [goid 5634] [evidence IEA]	The synthesis of either RNA on a template of DNA or DNA on a template of RNA [goid 6350] [evidence IEA]; Any process that modulates the frequency, rate or extent of DNA-dependent transcription [goid 6355] [evidence IEA]; The synthesis of RNA from a DNA template by RNA polymerase II (Pol II), originating at a Pol II-specific promoter. Includes transcription of messenger RNA (mRNA) and certain smal…	The function of binding to a specific DNA sequence in order to modulate transcription. The transcription factor may or may not also interact selectively with a protein or macromolecular complex [goid 3700] [pmid 7700648] [evidence TAS]; Interacting selectively with DNA of a specific nucleotide composition, e.g. GC-rich DNA binding, or with a specific sequence motif or type of DNA e.g. promotor bi…	MGC120533; DKFZp781L0674; MGC104699; ER81; MGC120534	MGC120533; DKFZp781L0674; MGC104699; ER81; MGC120534
460010	1.30352	2.46831	5.83698	9.03853	1.76948e-11	5.99598e-10	15.6385	TSPAN7	5.09254	4.67183	4.74782	5.76524	6.04704	6.2911	6.38086	6.45022	Homo sapiens	RefSeq	NM_004615.2	ILMN_20684	TSPAN7	NM_004615.2	NM_004615.2		7102	21265103	NM_004615.2	TSPAN7	NP_004606.2	ILMN_2120695	S	1406	GAAGGAAACTGAACTTGAGGTGGCCTCCTTGCTTGTTACATACCTGGGTA	X	+	38432724-38432773	Xp11.4e	Homo sapiens tetraspanin 7 (TSPAN7), mRNA.	The membrane surrounding a cell that separates the cell from its external environment. It consists of a phospholipid bilayer and associated proteins [goid 5886] [pmid 10617319] [evidence TAS]; Penetrating at least one phospholipid bilayer of a plasma membrane. May also refer to the state of being buried in the bilayer with no exposure outside the bilayer [goid 5887] [pmid 8420826] [evidence TAS]	The posttranslational glycosylation of protein via the N4 atom of peptidyl-asparagine or the N1' atom peptidyl-tryptophan [goid 6487] [pmid 8420826] [evidence TAS]		TM4SF2; MRX58; TM4SF2b; MXS1; DXS1692E; CD231; CCG-B7; TALLA-1; A15	TM4SF2; MRX58; MXS1; DXS1692E; CD231; CCG-B7; TALLA-1; A15; TM4SF2b
2650390	1.30297	2.46737	6.53558	10.0816	7.12733e-13	2.98946e-11	18.8694	LIF	6.73078	7.04195	6.7122	7.34708	8.25272	8.3452	8.33993	7.9277	Homo sapiens	RefSeq	NM_002309.2	ILMN_14586	LIF	NM_002309.2	NM_002309.2		3976	6006018	NM_002309.2	LIF	NP_002300.1	ILMN_1738725	S	3403	ATCGTCCCCATCGTCCTCCTTGTCCCTGACTTGGGGCACTTCCACCCTGA	22	-	28966860-28966909	22q12.2b	Homo sapiens leukemia inhibitory factor (cholinergic differentiation factor) (LIF), mRNA.	The space external to the outermost structure of a cell. For cells without external protective or external encapsulating structures this refers to space outside of the plasma membrane. This term covers the host cell environment outside an intracellular parasite [goid 5576] [evidence IEA]; That part of a multicellular organism outside the cells proper, usually taken to be outside the plasma membra…	Any immune system process that functions in the calibrated response of an organism to a potential internal or invasive threat [goid 6955] [evidence IEA]; The biological process whose specific outcome is the progression of a multicellular organism over time from an initial condition (e.g. a zygote or a young adult) to a later condition (e.g. a multicellular animal or an aged adult) [goid 7275] [pm…	Functions to control the survival, growth, differentiation and effector function of tissues and cells [goid 5125] [pmid 7957045] [evidence IDA]; Interacting selectively with the leukemia inhibitory factor receptor [goid 5146] [pmid 7957045] [evidence IDA]; The function that stimulates a cell to grow or proliferate. Most growth factors have other actions besides the induction of cell growth or pro…	HILDA; D-FACTOR; CDF	HILDA; D-FACTOR; CDF
2760274	1.29917	2.46088	5.10693	10.9116	6.10285e-14	3.04203e-12	21.3436	AKR1B15	5.13995	4.83019	4.95038	5.12255	6.24938	6.22035	6.3127	6.42068	Homo sapiens	RefSeq	NM_001080538.1	ILMN_163029	AKR1B15	NM_001080538.1	NM_001080538.1		441282	122937515	NM_001080538.1	AKR1B15	NP_001074007.1	ILMN_2278335	I	858	GGCAACCATACTCAGCTTCAACAGAAACTGGAGGGCCTTTGACTTCAAGG	7	+	133913028-133913077	7q33b	Homo sapiens aldo-keto reductase family 1, member B15 (AKR1B15), mRNA.
6760546	1.2962	2.45581	10.164	8.06652	3.95357e-10	1.07069e-08	12.5184	TIPARP	10.3694	10.083	10.1144	10.2376	11.4681	11.672	11.3039	11.5189	Homo sapiens	RefSeq	NM_015508.2	ILMN_4419	TIPARP	NM_015508.3	NM_015508.3		25976	142368883	NM_015508.3	TIPARP	NP_056323.2	ILMN_1765578	S	3621	CCTGTTGTTTGCTGCCATTGGCATGAAATGGCCAACTGTGGCTGTTACAG	3	+	156424319-156424368	3q25.31b	Homo sapiens TCDD-inducible poly(ADP-ribose) polymerase (TIPARP), mRNA.	A membrane-bounded organelle of eukaryotic cells in which chromosomes are housed and replicated. In most cells, the nucleus contains all of the cell's chromosomes except the organellar chromosomes, and is the site of RNA synthesis and processing. In some species, or in specialized cell types, RNA metabolism or DNA replication may be absent [goid 5634] [evidence IEA]	The transfer, from NAD, of ADP-ribose to protein amino acids [goid 6471] [evidence IEA]	Interacting selectively with any nucleic acid [goid 3676] [evidence IEA]; Catalysis of the reaction: NAD+ + (ADP-D-ribosyl)(n)-acceptor = nicotinamide + (ADP-D-ribosyl)(n+1)-acceptor [goid 3950] [evidence IEA]; Interacting selectively with any protein or protein complex (a complex of two or more proteins that may include other nonprotein molecules) [goid 5515] [pmid 15231747] [evidence IPI]; Inte…	PARP-7; PARP-1; FLJ40466; DDF1; DKFZp686P1838; DKFZp686N0351; PARP7; DKFZP434J214	PARP-7; PARP-1; PARP7; DKFZP434J214; FLJ40466; DDF1; DKFZp686P1838; DKFZp686N0351
5220491	1.29529	2.45426	9.57856	14.0679	1.18958e-17	1.09469e-15	29.9435	VGLL4	9.47563	9.3683	9.69003	9.16075	10.8283	10.8355	10.6447	10.6931	Homo sapiens	RefSeq	NM_014667.1	ILMN_29344	VGLL4	NM_014667.1	NM_014667.1		9686	42734311	NM_014667.1	VGLL4	NP_055482.1	ILMN_1768480	S	3374	GCGCTGCCTGCAGTGCGCTCTGACCTTCTCTTCATGTGTGTAAATCTGTA	3	-	11572662-11572711	3p25.2b	Homo sapiens vestigial like 4 (Drosophila) (VGLL4), mRNA.	A membrane-bounded organelle of eukaryotic cells in which chromosomes are housed and replicated. In most cells, the nucleus contains all of the cell's chromosomes except the organellar chromosomes, and is the site of RNA synthesis and processing. In some species, or in specialized cell types, RNA metabolism or DNA replication may be absent [goid 5634] [evidence IEA]	The synthesis of either RNA on a template of DNA or DNA on a template of RNA [goid 6350] [evidence IEA]; Any process that modulates the frequency, rate or extent of DNA-dependent transcription [goid 6355] [evidence IEA]		VGL-4; KIAA0121	VGL-4; KIAA0121
4260017	1.29161	2.448	7.57404	11.977	2.96585e-15	1.81345e-13	24.3888	CDK5RAP2	7.15283	7.40723	7.22614	7.20621	8.52665	8.50166	8.60518	8.534	Homo sapiens	RefSeq	NM_001011649.1	ILMN_3896	CDK5RAP2	NM_001011649.1	NM_001011649.1		55755	58535452	NM_001011649.1	CDK5RAP2	NP_001011649.1	ILMN_2415529	A	5240	CTGGGAACAAAGGGTCCACACCCAGCACCACTGAGCAAGTTTGTGAGCAG	9	-	123163125-123163163:123165084-123165094	9q33.2a	Homo sapiens CDK5 regulatory subunit associated protein 2 (CDK5RAP2), transcript variant 2, mRNA.	A structure comprised of a core structure (in most organisms, a pair of centrioles) and peripheral material from which a microtubule-based structure, such as a spindle apparatus, is organized. Centrosomes occur close to the nucleus during interphase in many eukaryotic cells, though in animal cells it changes continually during the cell-division cycle [goid 5813] [pmid 14654843] [evidence IDA]; An…	The process whose specific outcome is the progression of the brain over time, from its formation to the mature structure. The brain is one of the two components of the central nervous system and is the center of thought and emotion. It is responsible for the coordination and control of bodily activities and the interpretation of information from the senses (sight, hearing, smell, etc.) [goid 7420…	Interacting selectively with microtubules, filaments composed of tubulin monomers [goid 8017] [pmid 14654843] [evidence IDA]; Interacting selectively with neuronal Cdc2-like kinase, an enzyme involved in the regulation of neuronal differentiation and neuro-cytoskeleton dynamics [goid 42808] [pmid 10721722] [evidence IPI]	MCPH3; DKFZp686D1070; Cep215; KIAA1633; C48; DKFZp686B1070	MCPH3; DKFZp686D1070; Cep215; KIAA1633; C48; DKFZp686B1070
240070	1.28615	2.43877	5.42098	11.4871	1.16986e-14	6.58256e-13	23.0069	SCUBE3	5.29719	4.88799	5.15271	5.29402	6.44245	6.46134	6.27747	6.53942	Homo sapiens	RefSeq	NM_152753.2	ILMN_844	SCUBE3	NM_152753.2	NM_152753.2		222663	31377567	NM_152753.2	SCUBE3	NP_689966.2	ILMN_1659359	S	4848	GTCCATGCCCAAGCCCAAAGCCTGCACACATTCTGCCCTTAATCCAAGTG	6	+	35218342-35218391	6p21.31c	Homo sapiens signal peptide, CUB domain, EGF-like 3 (SCUBE3), mRNA.	The space external to the outermost structure of a cell. For cells without external protective or external encapsulating structures this refers to space outside of the plasma membrane. This term covers the host cell environment outside an intracellular parasite [goid 5576] [evidence IEA]; The external part of the cell wall and/or plasma membrane [goid 9986] [evidence IEA]; A network of glycoprote…	The process of creating protein oligomers, compounds composed of a small number, usually between three and ten, of identical component monomers. Oligomers may be formed by the polymerization of a number of monomers or the depolymerization of a large protein polymer [goid 51260] [pmid 15234972] [evidence IDA]; The process of creating protein oligomers, compounds composed of a small number, usually…	Interacting selectively with calcium ions (Ca2+) [goid 5509] [evidence IEA]; Interacting selectively with any protein or protein complex (a complex of two or more proteins that may include other nonprotein molecules) [goid 5515] [pmid 15234972] [evidence IPI]	DKFZp686B09105; DKFZp686D20108; FLJ34743; DKFZp686B1223; CEGF3	DKFZp686B09105; DKFZp686D20108; FLJ34743; DKFZp686B1223; CEGF3
7550450	1.28489	2.43664	7.97513	13.2131	1.06413e-16	8.63706e-15	27.7388	SLC22A23	8.26343	8.30405	8.47973	8.60755	9.69965	9.68904	9.64431	9.66469	Homo sapiens	RefSeq	NM_015482.1	ILMN_356887	SLC22A23	NM_015482.1	NM_015482.1		63027	170650642	NM_015482.1	SLC22A23	NP_056297.1	ILMN_3227263	A	5772	ACTACTTTGAACGCCTCTGTAAGCTGTGTCTTCACTCGCCCCGAGGTGGG	6	-	3269528-3269577	6p25.2a	Homo sapiens solute carrier family 22, member 23 (SLC22A23), transcript variant 1, mRNA.	Double layer of lipid molecules that encloses all cells, and, in eukaryotes, many organelles; may be a single or double lipid bilayer; also includes associated proteins [goid 16020] [evidence IEA]; Penetrating at least one phospholipid bilayer of a membrane. May also refer to the state of being buried in the bilayer with no exposure outside the bilayer. When used to describe a protein, indicates …	The directed movement of charged atoms or small charged molecules into, out of, within or between cells [goid 6811] [evidence IEA]	Enables the directed movement of substances (such as macromolecules, small molecules, ions) into, out of, within or between cells [goid 5215] [evidence IEA]
5720725	1.27041	2.41229	5.5018	11.0102	4.58364e-14	2.34858e-12	21.6318	ARG2	4.74823	4.38158	4.59297	4.37784	5.81819	5.73405	5.9403	5.80193	Homo sapiens	RefSeq	NM_001172.3	ILMN_15065	ARG2	NM_001172.3	NM_001172.3		384	52426739	NM_001172.3	ARG2	NP_001163.1	ILMN_1800898	S	1800	CATTTTGGGGTTAGACCTGGGACCACGGCTGGATACTCTGAGGCTGTATG	14	+	67188009-67188058	14q24.1a	Homo sapiens arginase, type II (ARG2), nuclear gene encoding mitochondrial protein, mRNA.	A semiautonomous, self replicating organelle that occurs in varying numbers, shapes, and sizes in the cytoplasm of virtually all eukaryotic cells. It is notably the site of tissue respiration [goid 5739] [pmid 8898077] [evidence TAS]	A cyclic metabolic pathway that converts waste nitrogen in the form of ammonium to urea [goid 50] [evidence IEA]; The chemical reactions and pathways involving arginine, 2-amino-5-(carbamimidamido)pentanoic acid [goid 6525] [evidence IEA]; The chemical reactions and pathways resulting in the formation of nitric oxide, nitrogen monoxide (NO), a colorless gas only slightly soluble in water [goid 68…	Catalysis of the reaction: L-arginine + H2O = L-ornithine + urea [goid 4053] [pmid 9144563] [evidence TAS]; Catalysis of the hydrolysis of various bonds, e.g. C-O, C-N, C-C, phosphoric anhydride bonds, etc. Hydrolase is the systematic name for any enzyme of EC class 3 [goid 16787] [evidence IEA]; Interacting selectively with manganese (Mn) ions [goid 30145] [evidence IEA]; Interacting selectively…
6330553	1.26289	2.39975	8.81466	11.1276	3.26677e-14	1.73189e-12	21.9729	DYRK2	9.07696	8.79628	9.04402	8.08546	10.0646	10.0467	10.1906	10.0927	Homo sapiens	RefSeq	NM_003583.2	ILMN_3688	DYRK2	NM_003583.2	NM_003583.2		8445	5922002	NM_003583.2	DYRK2	NP_003574.1	ILMN_2374249	A	1818	GCTCACGTCCCCTGATGCTGGTAACCTGAAAGATACGACATTGCTGAGCC	12	+	66338761-66338810	12q15a	Homo sapiens dual-specificity tyrosine-(Y)-phosphorylation regulated kinase 2 (DYRK2), transcript variant 1, mRNA.	A membrane-bounded organelle of eukaryotic cells in which chromosomes are housed and replicated. In most cells, the nucleus contains all of the cell's chromosomes except the organellar chromosomes, and is the site of RNA synthesis and processing. In some species, or in specialized cell types, RNA metabolism or DNA replication may be absent [goid 5634] [pmid 17349958] [evidence IDA]; All of the co…	The process of introducing a phosphate group on to a protein [goid 6468] [pmid 11311121] [evidence IDA]; A form of programmed cell death induced by external or internal signals that trigger the activity of proteolytic caspases, whose actions dismantle the cell and result in cell death. Apoptosis begins internally with condensation and subsequent fragmentation of the cell nucleus (blebbing) while …	Interacting selectively with a nucleotide, any compound consisting of a nucleoside that is esterified with (ortho)phosphate or an oligophosphate at any hydroxyl group on the ribose or deoxyribose moiety [goid 166] [evidence IEA]; Interacting selectively with magnesium (Mg) ions [goid 287] [pmid 9748265] [evidence IDA]; Catalysis of the reaction: ATP + a protein serine/threonine = ADP + protein se…
6860593	1.2616	2.39761	8.37867	12.8714	2.61941e-16	1.96921e-14	26.8321	HS.568928	7.43033	7.31	7.42045	6.78155	8.67621	8.64613	8.41122	8.47634	Homo sapiens	Unigene	Hs.568928	ILMN_121109	HS.568928	Hs.568928		Hs.568928	NA	7018527	AL157484			ILMN_1819608	S	2125	CAGGAGTGAGGGATGGCTGGGAAGAATCTCCAGGTCTGTGGCCCTTGTGT	11	-	74648964-74649013		Homo sapiens mRNA; cDNA DKFZp762M127 (from clone DKFZp762M127)
5090070	1.25638	2.38896	7.16242	9.66335	2.54247e-12	9.63581e-11	17.5897	MMP14	8.01061	8.50937	8.31673	9.17498	9.7721	9.75407	9.69419	9.48288	Homo sapiens	RefSeq	NM_004995.2	ILMN_179693	MMP14	NM_004995.2	NM_004995.2		4323	13027797	NM_004995.2	MMP14	NP_004986.1	ILMN_1774739	S	3290	TCTCGCTCCCCCACCCAGCCCACCCATTGAAGTCTCCTTGGGCCACCAAA	14	+	22386395-22386444	14q11.2f	Homo sapiens matrix metallopeptidase 14 (membrane-inserted) (MMP14), mRNA.	A layer consisting mainly of proteins (especially collagen) and glycosaminoglycans (mostly as proteoglycans) that forms a sheet underlying or overlying cells such as endothelial and epithelial cells. The proteins are secreted by cells in the vicinity [goid 5578] [evidence IEA]; Penetrating at least one phospholipid bilayer of a plasma membrane. May also refer to the state of being buried in the b…	The hydrolysis of a peptide bond or bonds within a protein [goid 6508] [pmid 8015608] [evidence TAS]; The chemical reactions and pathways, including anabolism and catabolism, by which living organisms transform chemical substances. Metabolic processes typically transform small molecules, but also include macromolecular processes such as DNA repair and replication, and protein synthesis and degrad…	Catalysis of the hydrolysis of internal, alpha-peptide bonds in a polypeptide chain by a mechanism in which water acts as a nucleophile, one or two metal ions hold the water molecule in place, and charged amino acid side chains are ligands for the metal ions [goid 4222] [pmid 8015608] [evidence TAS]; Interacting selectively with calcium ions (Ca2+) [goid 5509] [evidence IEA]; Interacting selectiv…	MTMMP1; MT1-MMP; MMP-X1	MTMMP1; MT1-MMP; MMP-X1
3830687	1.24855	2.37602	5.20529	11.5186	1.06993e-14	6.08245e-13	23.0968	TMEM233	4.84968	5.44377	4.90187	4.87201	6.1385	6.37334	6.10221	6.43079	Homo sapiens	RefSeq	NM_001136534.1	ILMN_371021	TMEM233	NM_001136534.1	NM_001136534.1		387890	211904184	NM_001136534.1	TMEM233	NP_001130006.1	ILMN_3242676	S	1339	TTTCCAAATAGGCCCCCTCCCTTGCTTGCATCCACGTTGGTCAACTTGAC	12	+	120079129-120079178	12q24.23c	Homo sapiens transmembrane protein 233 (TMEM233), mRNA.
2650041	1.24779	2.37478	4.75225	12.0008	2.77647e-15	1.70524e-13	24.4552	DUSP4	4.2964	4.36701	4.45761	4.24234	5.37166	5.77572	5.7169	5.51263	Homo sapiens	RefSeq	NM_001394.5	ILMN_17730	DUSP4	NM_001394.5	NM_001394.5		1846	58331238	NM_001394.5	DUSP4	NP_001385.1	ILMN_1808391	I	559	AGCGCGGGCTACATCCTAGGTTCGGTCAACGTGCGCTGTAACACCATCGT	8	-	29263496-29263545	8p21.1a	Homo sapiens dual specificity phosphatase 4 (DUSP4), transcript variant 1, mRNA.	A membrane-bounded organelle of eukaryotic cells in which chromosomes are housed and replicated. In most cells, the nucleus contains all of the cell's chromosomes except the organellar chromosomes, and is the site of RNA synthesis and processing. In some species, or in specialized cell types, RNA metabolism or DNA replication may be absent [goid 5634] [pmid 7535768] [evidence TAS]; That part of t…	Cascade of at least three protein kinase activities culminating in the phosphorylation and activation of a MAP kinase. MAPKKK cascades lie downstream of numerous signaling pathways [goid 165] [pmid 7535768] [evidence TAS]; The process of removing one or more phosphoric residues from a protein [goid 6470] [pmid 7535768] [evidence TAS]	Catalysis of the reaction: protein tyrosine phosphate + H2O = protein tyrosine + phosphate [goid 4725] [evidence IEA]; Catalysis of the reaction: protein tyrosine phosphate + H2O = protein tyrosine + phosphate [goid 4725] [pmid 17322878] [evidence EXP]; Catalysis of the reaction: protein threonine/tyrosine phosphate + H2O = protein threonine/tyrosine + phosphate [goid 8330] [pmid 7535768] [eviden…	HVH2; MKP-2; MKP2; TYP	HVH2; MKP-2; MKP2; TYP
4060072	1.24732	2.374	4.65789	9.71487	2.17116e-12	8.40217e-11	17.7485	GDF6	4.36208	4.24036	4.35056	4.34146	5.30254	5.50234	5.9347	5.5539	Homo sapiens	RefSeq	NM_001001557.1	ILMN_19603	GDF6	NM_001001557.1	NM_001001557.1		392255	48475061	NM_001001557.1	GDF6	NP_001001557.1	ILMN_2150175	S	3335	AGGTGACTGAAAGTGCAAAGAGGAAATGGACAGCATGCAATTCATCCTAA	8	-	97224050-97224099	8q22.1d	Homo sapiens growth differentiation factor 6 (GDF6), mRNA.	The space external to the outermost structure of a cell. For cells without external protective or external encapsulating structures this refers to space outside of the plasma membrane. This term covers the host cell environment outside an intracellular parasite [goid 5576] [evidence IEA]; That part of a multicellular organism outside the cells proper, usually taken to be outside the plasma membra…	The increase in size or mass of an entire organism, a part of an organism or a cell [goid 40007] [evidence IEA]; The increase in size or mass of an entire organism, a part of an organism or a cell [goid 40007] [evidence IEA]; A series of molecular signals generated as a consequence of any member of the BMP (bone morphogenetic protein) family binding to a cell surface receptor [goid 30509] [pmid 1…	The function that stimulates a cell to grow or proliferate. Most growth factors have other actions besides the induction of cell growth or proliferation [goid 8083] [evidence IEA]; The function that stimulates a cell to grow or proliferate. Most growth factors have other actions besides the induction of cell growth or proliferation [goid 8083] [evidence IEA]; Functions to control the survival, gr…	CDMP2	CDMP2
2120326	1.2473	2.37397	5.49916	10.3516	3.17272e-13	1.41717e-11	19.6841	GRB14	5.95489	5.35068	5.45275	5.64395	6.73035	7.04615	6.67316	6.92393	Homo sapiens	RefSeq	NM_004490.2	ILMN_164455	GRB14	NM_004490.2	NM_004490.2		2888	71979662	NM_004490.2	GRB14	NP_004481.2	ILMN_2413816	A	2015	CCAGTAGAAGATGACGGTGAAATGTTCCACACACTGGATGATGGCCACAC	2	-	165349645-165349692:165350941-165350942	2q24.3b	Homo sapiens growth factor receptor-bound protein 14 (GRB14), mRNA.	The lipid bilayer surrounding any of the compartments of the Golgi apparatus [goid 139] [evidence IEA]; All of the contents of a cell excluding the plasma membrane and nucleus, but including other subcellular structures [goid 5737] [evidence IEA]; A membrane-bounded organelle that carries materials newly ingested by endocytosis. It passes many of the materials to lysosomes for degradation [goid 5…	The cascade of processes by which a signal interacts with a receptor, causing a change in the level or activity of a second messenger or other downstream target, and ultimately effecting a change in the functioning of the cell [goid 7165] [pmid 8647858] [evidence TAS]	Interacting selectively and simultaneously with one or more signal transduction molecules, usually acting as a scaffold to bring these molecules into close proximity either using their own SH2/SH3 domains (e.g. Grb2) or those of their target molecules (e.g. SAM68) [goid 5070] [pmid 8647858] [evidence TAS]; Interacting selectively with any protein or protein complex (a complex of two or more prote…
4220437	1.24613	2.37204	5.4868	9.68664	2.36725e-12	9.07171e-11	17.6615	UCN2	5.42443	5.70016	5.64305	6.22035	6.96169	6.98077	6.98001	6.81786	Homo sapiens	RefSeq	NM_033199.3	ILMN_20791	UCN2	NM_033199.3	NM_033199.3		90226	63053518	NM_033199.3	UCN2	NP_149976.1	ILMN_1652413	S	1286	GAGCTCCAACCAAACTCTGTCCCACTTCACGCACGGACTGTCCTGGGCAA	3	-	48599300-48599349	3p21.31e	Homo sapiens urocortin 2 (UCN2), mRNA.	The space external to the outermost structure of a cell. For cells without external protective or external encapsulating structures this refers to space outside of the plasma membrane. This term covers the host cell environment outside an intracellular parasite [goid 5576] [pmid 11329063] [evidence NAS]	The chemical reactions and pathways resulting in the formation of the nucleotide cAMP (cyclic AMP, adenosine 3',5'-cyclophosphate) [goid 6171] [pmid 11329063] [evidence IEP]; A change in state or activity of a cell or an organism (in terms of movement, secretion, enzyme production, gene expression, etc.) as a result of a disturbance in organismal or cellular homeostasis, usually, but not necessar…	Interacting selectively with a G-protein-coupled receptor [goid 1664] [evidence IEA]; The action characteristic of a hormone, any substance formed in very small amounts in one specialized organ or group of cells and carried (sometimes in the bloodstream) to another organ or group of cells in the same organism, upon which it has a specific regulatory action. The term was originally applied to agen…	SRP; URP; UCN-II; UCNI	SRP; URP; UCN-II; UCNI
3780152	1.24592	2.37169	7.50686	10.1257	6.24099e-13	2.65001e-11	19.0031	HS.547277	7.1153	7.62905	7.71648	7.29091	8.63415	8.70129	8.75248	8.67537	Homo sapiens	Unigene	Hs.547277	ILMN_109494	HS.547277	Hs.547277		Hs.547277	NA	1424310	W91949			ILMN_1872457	S	412	CAGGCCAAGTGGTGACCTGTGGCTATTTCAGCTCAGAATGTCAGCCTCTG	1	+	204894919-204894968		zh47e08.r1 Soares_fetal_liver_spleen_1NFLS_S1 Homo sapiens cDNA clone IMAGE:415238 5, mRNA sequence
1690044	1.24357	2.36783	6.76437	8.91847	2.58265e-11	8.55135e-10	15.2584	CA5B	6.52344	6.86851	6.18914	6.69802	7.43367	7.77736	8.09785	7.85219	Homo sapiens	RefSeq	NM_007220.2	ILMN_20617	CA5B	NM_007220.3	NM_007220.3		11238	95147552	NM_007220.3	CA5B	NP_009151.1	ILMN_1672807	S	2699	TCTACAGTGAAAGAGCTATCCCGTCTTCCCTTTACAACTGTCTGAACTTT	X	+	15712336-15712385	Xp22.2	Homo sapiens carbonic anhydrase VB, mitochondrial (CA5B), nuclear gene encoding mitochondrial protein, mRNA.	A semiautonomous, self replicating organelle that occurs in varying numbers, shapes, and sizes in the cytoplasm of virtually all eukaryotic cells. It is notably the site of tissue respiration [goid 5739] [pmid 10409679] [evidence TAS]	The chemical reactions and pathways involving compounds containing a single carbon atom [goid 6730] [evidence IEA]	Catalysis of the reaction: H2CO3 = CO2 + H2O [goid 4089] [pmid 10409679] [evidence TAS]; Interacting selectively with zinc (Zn) ions [goid 8270] [evidence IEA]; Catalysis of the cleavage of C-C, C-O, C-N and other bonds by other means than by hydrolysis or oxidation, or conversely adding a group to a double bond. They differ from other enzymes in that two substrates are involved in one reaction d…	MGC39962; CA-VB	MGC39962
7160274	1.24277	2.36652	10.1423	11.589	8.77021e-15	5.06958e-13	23.297	TXNDC12	7.83887	8.38292	8.67621	8.69924	9.56624	9.56624	9.58011	9.662	Homo sapiens	RefSeq	NM_015913.2	ILMN_22592	TXNDC12	NM_015913.2	NM_015913.2		51060	23943808	NM_015913.2	TXNDC12	NP_056997.1	ILMN_1783753	S	1396	GCATGCGTGTGCAGGACTGGCTGTGTGCTTGGACTCGGCTCCAGGTGGAA	1	-	52485957-52486006	1p32.3e-p32.3d	Homo sapiens thioredoxin domain containing 12 (endoplasmic reticulum) (TXNDC12), mRNA.	The irregular network of unit membranes, visible only by electron microscopy, that occurs in the cytoplasm of many eukaryotic cells. The membranes form a complex meshwork of tubular channels, which are often expanded into slitlike cavities called cisternae. The ER takes two forms, rough (or granular), with ribosomes adhering to the outer surface, and smooth (with no ribosomes attached) [goid 5783…	Any process that maintains the redox environment of a cell or compartment within a cell [goid 45454] [evidence IEA]; The process of removal or addition of one or more electrons with or without the concomitant removal or addition of a proton or protons [goid 55114] [evidence IEA]	Catalysis of an oxidation-reduction (redox) reaction, a reversible chemical reaction in which the oxidation state of an atom or atoms within a molecule is altered. One substrate acts as a hydrogen or electron donor and becomes oxidized, while the other acts as hydrogen or electron acceptor and becomes reduced [goid 16491] [evidence IEA]; Catalysis of the reaction: 2 glutathione + protein-disulfid…	AGR1; ERP19; TLP19; hAG-1; ERP18	AGR1; ERP19; TLP19; hAG-1; ERP18
5960348	1.24151	2.36447	5.1966	8.76485	4.19973e-11	1.34369e-09	14.7698	IL1F8	4.69627	5.15067	4.56618	4.93279	6.12761	5.89788	6.09412	6.13251	Homo sapiens	RefSeq	NM_173178.1	ILMN_4990	IL1F8	NM_173178.1	NM_173178.1		27177	27894312	NM_173178.1	IL1F8	NP_775270.1	ILMN_1754002	I	585	CCTAGGCTGTGGGTGGCTGGTTCCAGGATAGAGAATCAAGCTGTCAGAGT	2	-	113785423-113785472	2q13d	Homo sapiens interleukin 1 family, member 8 (eta) (IL1F8), transcript variant 2, mRNA.	The space external to the outermost structure of a cell. For cells without external protective or external encapsulating structures this refers to space outside of the plasma membrane. This term covers the host cell environment outside an intracellular parasite [goid 5576] [pmid 10744718] [evidence TAS]; That part of a multicellular organism outside the cells proper, usually taken to be outside t…	Any immune system process that functions in the calibrated response of an organism to a potential internal or invasive threat [goid 6955] [pmid 10744718] [evidence NAS]	Interacting selectively with the interleukin-1 receptor [goid 5149] [pmid 10744718] [evidence NAS]	MGC126882; IL-1F8; FIL1H; IL1H2; IL1-ETA; IL-1H2; FIL1; FIL1-(ETA); MGC126880	MGC126882; IL-1F8; FIL1H; IL1H2; IL1-ETA; IL-1H2; FIL1; FIL1-(ETA); MGC126880
5290707	1.23721	2.35742	4.83613	12.2251	1.49737e-15	9.5814e-14	25.0769	KLK4	4.50204	4.47544	4.29001	4.34552	5.51101	5.75661	5.70296	5.60963	Homo sapiens	RefSeq	NM_004917.2	ILMN_46908	KLK4	NM_004917.3	NM_004917.3		9622	89142740	NM_004917.3	KLK4	NP_004908.3	ILMN_1792363	S	1218	CGGTCCAATGCCACCTAGACTCTCCCTGTACACAGTGCCCCCTTGTGGCA	19	-	56101499-56101548	19q13.33d	Homo sapiens kallikrein-related peptidase 4 (KLK4), mRNA.	The space external to the outermost structure of a cell. For cells without external protective or external encapsulating structures this refers to space outside of the plasma membrane. This term covers the host cell environment outside an intracellular parasite [goid 5576] [pmid 10077646] [evidence TAS]	The hydrolysis of a peptide bond or bonds within a protein [goid 6508] [pmid 10438493] [evidence NAS]	Catalysis of the hydrolysis of internal, alpha-peptide bonds in a polypeptide chain by a catalytic mechanism that involves a catalytic triad consisting of a serine nucleophile that is activated by a proton relay involving an acidic residue (e.g. aspartate or glutamate) and a basic residue (usually histidine) [goid 4252] [evidence IEA]; Catalysis of the hydrolysis of a peptide bond. A peptide bond…	PSTS; MGC116827; KLK-L1; ARM1; PRSS17; MGC116828; EMSP; EMSP1	MGC116827; PSTS; KLK-L1; ARM1; PRSS17; MGC116828; EMSP; EMSP1
1570114	1.2341	2.35235	6.86932	10.7554	9.62552e-14	4.67101e-12	20.8848	HS.388347	6.83376	7.16447	6.93018	7.00414	7.97299	8.22269	8.36912	8.25732	Homo sapiens	Unigene	Hs.388347	ILMN_89277	HS.388347	Hs.388347		Hs.388347	NA	34368136	BX648964			ILMN_1898518	S	4098	GGCTTCGGGCGGGTCTCCATGTTATATTGTGTGTTTACTGAGCTTCCCAC	10	-	117806715-117806764		Homo sapiens mRNA; cDNA DKFZp686J0156 (from clone DKFZp686J0156)
4540689	1.23404	2.35224	7.8736	9.25126	9.09239e-12	3.2074e-10	16.3079	ANKRD10	7.38264	7.17356	7.8111	8.00842	8.60774	8.70837	8.90729	8.89368	Homo sapiens	RefSeq	NM_017664.2	ILMN_17120	ANKRD10	NM_017664.2	NM_017664.2		55608	70995240	NM_017664.2	ANKRD10	NP_060134.2	ILMN_1711828	S	1920	CTTTGCAGATCACCATGTGGTTGAAGGTTTTAGTTGTGGACACAGTGGTC	13	-	111531412-111531461	13q34a-q34b	Homo sapiens ankyrin repeat domain 10 (ANKRD10), mRNA.				DKFZp686B07190; FLJ20093	DKFZp686B07190; FLJ20093
7320424	1.23356	2.35146	10.0885	12.7592	3.53223e-16	2.57115e-14	26.5311	HNRPA1L-2	7.45661	7.77453	8.00905	7.22979	8.99301	8.96447	8.88846	8.72906	Homo sapiens	RefSeq	NR_002944.2	ILMN_42282	HNRPA1L-2	NR_002944.2	NR_002944.2		664709	115529279	NR_002944.2	HNRPA1L-2		ILMN_2220283	S	927	GGCGGTGGAGGCCAATACTTTGCAAAACCACGAAACCAAGTGGCTATGGC	19	-	11776928-11776977	19p13.2a	Homo sapiens heterogeneous nuclear ribonucleoprotein A1 pseudogene (HNRPA1L-2), non-coding RNA.
6900114	1.23107	2.34741	5.44665	10.4494	2.37226e-13	1.07674e-11	19.9767	SEMA3A	5.35444	5.015	5.39109	5.20342	6.6096	6.55856	6.09412	6.63131	Homo sapiens	RefSeq	NM_006080.1	ILMN_162328	SEMA3A	NM_006080.2	NM_006080.2		10371	100913215	NM_006080.2	SEMA3A	NP_006071.1	ILMN_1765641	S	2587	AACAGGAGGACCCACGAATTTGAGAGGGCACCCAGGAGTGTCTGAGCTGC	7	-	83596418-83596437:83602046-83602075	7q21.11e	Homo sapiens sema domain, immunoglobulin domain (Ig), short basic domain, secreted, (semaphorin) 3A (SEMA3A), mRNA.	The space external to the outermost structure of a cell. For cells without external protective or external encapsulating structures this refers to space outside of the plasma membrane. This term covers the host cell environment outside an intracellular parasite [goid 5576] [pmid 8269517] [evidence TAS]; Double layer of lipid molecules that encloses all cells, and, in eukaryotes, many organelles; …	The biological process whose specific outcome is the progression of a multicellular organism over time from an initial condition (e.g. a zygote or a young adult) to a later condition (e.g. a multicellular animal or an aged adult) [goid 7275] [evidence IEA]; The process whose specific outcome is the progression of nervous tissue over time, from its formation to its mature state [goid 7399] [eviden…	Combining with an extracellular or intracellular messenger to initiate a change in cell activity [goid 4872] [evidence IEA]	SEMAIII; SEMAD; MGC133243; SEMA1; Hsema-III; Hsema-I; SemD; sema III; coll-1; SEMAL	SEMA1; sema III; SemD; SEMAIII; SEMAD; Hsema-I; coll-1; SEMAL
840670	1.23038	2.34629	6.4403	11.3949	1.51994e-14	8.43167e-13	22.7433	STK32B	5.45469	5.43357	5.55347	4.75644	6.69528	6.51112	6.58128	6.60122	Homo sapiens	RefSeq	NM_018401.1	ILMN_8643	STK32B	NM_018401.1	NM_018401.1		55351	8923753	NM_018401.1	STK32B	NP_060871.1	ILMN_2216637	S	3105	TGGGCTGAGTTCACGAATTAGGGGCAGGAGCTGGAAGTCGCCCTAGGAAC	4	+	5501876-5501925	4p16.2a-p16.1g	Homo sapiens serine/threonine kinase 32B (STK32B), mRNA.		The process of introducing a phosphate group on to a protein [goid 6468] [evidence IEA]	Interacting selectively with a nucleotide, any compound consisting of a nucleoside that is esterified with (ortho)phosphate or an oligophosphate at any hydroxyl group on the ribose or deoxyribose moiety [goid 166] [evidence IEA]; Interacting selectively with magnesium (Mg) ions [goid 287] [evidence IEA]; Catalysis of the reaction: ATP + a protein serine/threonine = ADP + protein serine/threonine …	STK32; HSA250839; YANK2; STKG6	YANK2; STK32; HSA250839; STKG6
7550064	1.22984	2.3454	9.21781	12.7495	3.62454e-16	2.63081e-14	26.5051	KCTD5	8.14326	8.27894	8.50007	7.57007	9.4145	9.51715	9.44246	9.28891	Homo sapiens	RefSeq	NM_018992.1	ILMN_17737	KCTD5	NM_018992.2	NM_018992.2		54442	142370513	NM_018992.2	KCTD5	NP_061865.1	ILMN_1672728	S	2222	TCCTGGGCATCCTCTCTGGGGAGCTGCTGGCCGCTTAGCGTTGTTTGATT	16	+	2698794-2698843	16p13.3d	Homo sapiens potassium channel tetramerisation domain containing 5 (KCTD5), mRNA.	A membrane-bounded organelle of eukaryotic cells in which chromosomes are housed and replicated. In most cells, the nucleus contains all of the cell's chromosomes except the organellar chromosomes, and is the site of RNA synthesis and processing. In some species, or in specialized cell types, RNA metabolism or DNA replication may be absent [goid 5634] [evidence IEA]; All of the contents of a cell…	The directed movement of potassium ions (K+) into, out of, within or between cells [goid 6813] [evidence IEA]; Any process by which an organism has an effect on an organism of a different species [goid 44419] [evidence IEA]	Catalysis of the transmembrane transfer of a potassium ion by a voltage-gated channel [goid 5249] [evidence IEA]; Interacting selectively with any protein or protein complex (a complex of two or more proteins that may include other nonprotein molecules) [goid 5515] [pmid 17353931] [evidence IPI]	FLJ20040	FLJ20040
5260025	1.22912	2.34424	6.01286	8.34526	1.60579e-10	4.62168e-09	13.4227	C16ORF45	5.81856	6.3798	6.15749	5.95313	7.50632	7.28839	7.25827	7.21184	Homo sapiens	RefSeq	NM_033201.1	ILMN_20964	C16ORF45	NM_033201.1	NM_033201.1		89927	24308353	NM_033201.1	C16orf45	NP_149978.1	ILMN_1687821	S	1586	AGAGTAGATGCTGACCTGGGCACTCCACCATTCCGGGGCACCACAGAGAT	16	+	15588972-15589021	16p13.11b	Homo sapiens chromosome 16 open reading frame 45 (C16orf45), mRNA.			Interacting selectively with any protein or protein complex (a complex of two or more proteins that may include other nonprotein molecules) [goid 5515] [evidence IEA]	FLJ32618	FLJ32618
4230730	1.22756	2.34171	5.49955	9.3405	6.88762e-12	2.47406e-10	16.5872	STON1	5.46169	5.80664	5.87845	5.4955	6.68457	6.94388	6.74754	7.17172	Homo sapiens	RefSeq	NM_006873.2	ILMN_7439	STON1	NM_006873.2	NM_006873.2		11037	26787992	NM_006873.2	STON1	NP_006864.2	ILMN_1668592	S	5527	GACCCTCTGTCAGGCATATGTCAGGCTCCACTCTTAAGGAGTCAGTGACC	2	+	48679254-48679303	2p16.3d	Homo sapiens stonin 1 (STON1), mRNA.	A membrane-bounded organelle of eukaryotic cells in which chromosomes are housed and replicated. In most cells, the nucleus contains all of the cell's chromosomes except the organellar chromosomes, and is the site of RNA synthesis and processing. In some species, or in specialized cell types, RNA metabolism or DNA replication may be absent [goid 5634] [pmid 18029348] [evidence IDA]; All of the co…	The directed movement of proteins in a cell, including the movement of proteins between specific compartments or structures within a cell, such as organelles of a eukaryotic cell [goid 6886] [evidence IEA]; Any process that modulates the frequency, rate or extent of endocytosis [goid 30100] [pmid 11454741] [evidence IDA]	Interacting selectively with any protein or protein complex (a complex of two or more proteins that may include other nonprotein molecules) [goid 5515] [evidence IEA]	DKFZp781K2462; SBLF; STNB1; stoned-b1	DKFZp781K2462; SBLF; STNB1; stoned-b1
1850484	1.22686	2.34058	4.88071	10.0177	8.64389e-13	3.59814e-11	18.6753	LOC441282	4.51646	4.40534	4.42108	4.75232	5.62984	6.01393	5.64875	5.58677	Homo sapiens	RefSeq	XM_935381.1	ILMN_31439	LOC441282	XM_940782.2	XM_940782.2		441282	113419267	XM_940782.2	LOC441282	XP_945875.1	ILMN_1763999	A	67	TCTCTTCTCGGCAAAGTGAAAGAAGCGGTGAAGGTGGCCATTGATGCAGA				7q33b	PREDICTED: Homo sapiens similar to aldo-keto reductase family 1, member B10, transcript variant 7 (LOC441282), mRNA.
1770224	1.22587	2.33896	7.29801	9.98606	9.51112e-13	3.90595e-11	18.5791	PRICKLE1	7.12567	6.5941	6.92377	6.2509	8.1665	7.9116	7.80108	8.17193	Homo sapiens	RefSeq	NM_153026.1	ILMN_15149	PRICKLE1	NM_153026.1	NM_153026.1		144165	23308518	NM_153026.1	PRICKLE1	NP_694571.1	ILMN_1741356	S	3209	CTGTGCATCTTATTGTGAGGCCAGCTTGTCCCCTCGAACCCTCTTTGGCC	12	-	41139375-41139424	12q12e	Homo sapiens prickle homolog 1 (Drosophila) (PRICKLE1), mRNA.	A membrane-bounded organelle of eukaryotic cells in which chromosomes are housed and replicated. In most cells, the nucleus contains all of the cell's chromosomes except the organellar chromosomes, and is the site of RNA synthesis and processing. In some species, or in specialized cell types, RNA metabolism or DNA replication may be absent [goid 5634] [pmid 14645515] [evidence IDA]; All of the co…		Interacting selectively with zinc (Zn) ions [goid 8270] [evidence IEA]; Interacting selectively with any metal ion [goid 46872] [evidence IEA]	MGC138902; FLJ31627; MGC138903; RILP; FLJ31937	MGC138902; FLJ31627; FLJ31937; MGC138903; RILP
5900725	1.22297	2.33426	9.27103	14.5322	3.74999e-18	3.67192e-16	31.1046	PHLDA1	11.7083	11.5507	11.8466	11.6496	12.9467	12.9353	12.9183	12.8785	Homo sapiens	RefSeq	NM_007350.2	ILMN_7104	PHLDA1	NM_007350.3	NM_007350.3		22822	83977458	NM_007350.3	PHLDA1	NP_031376.3	ILMN_1687978	S	1332	AACAGTCTCTCCGCCCCGCACCAGATCAAGTAGTTTGGACATCACCCTAC	12	-	76423758-76423807	12q21.2a	Homo sapiens pleckstrin homology-like domain, family A, member 1 (PHLDA1), mRNA.	A membrane-bounded organelle of eukaryotic cells in which chromosomes are housed and replicated. In most cells, the nucleus contains all of the cell's chromosomes except the organellar chromosomes, and is the site of RNA synthesis and processing. In some species, or in specialized cell types, RNA metabolism or DNA replication may be absent [goid 5634] [evidence IEA]; All of the contents of a cell…	A form of programmed cell death induced by external or internal signals that trigger the activity of proteolytic caspases, whose actions dismantle the cell and result in cell death. Apoptosis begins internally with condensation and subsequent fragmentation of the cell nucleus (blebbing) while the plasma membrane remains intact. Other characteristics of apoptosis include DNA fragmentation and the …	Interacting selectively with any protein or protein complex (a complex of two or more proteins that may include other nonprotein molecules) [goid 5515] [pmid 11369516] [evidence IPI]	DT1P1B11; PHRIP; TDAG51; MGC131738	PHRIP; TDAG51; DT1P1B11
7330026	1.22133	2.33161	8.45843	12.0792	2.23608e-15	1.4015e-13	24.6732	FRAT2	7.36573	7.19973	7.2856	6.64224	8.3197	8.38602	8.60034	8.32548	Homo sapiens	RefSeq	NM_012083.2	ILMN_164196	FRAT2	NM_012083.2	NM_012083.2		23401	31317237	NM_012083.2	FRAT2	NP_036215.1	ILMN_1788213	S	1966	TGTGACTCTCCCAGAGAAGAAGCCGCTGGCTGTATGAAACTTGACGGCGC	10	-	99092443-99092492	10q24.1b	Homo sapiens frequently rearranged in advanced T-cell lymphomas 2 (FRAT2), mRNA.	The part of a cell or its extracellular environment in which a gene product is located. A gene product may be located in one or more parts of a cell and its location may be as specific as a particular macromolecular complex, that is, a stable, persistent association of macromolecules that function together [goid 5575] [evidence ND ]	The biological process whose specific outcome is the progression of a multicellular organism over time from an initial condition (e.g. a zygote or a young adult) to a later condition (e.g. a multicellular animal or an aged adult) [goid 7275] [pmid 9635432] [evidence NAS]; The multiplication or reproduction of cells, resulting in the expansion of a cell population [goid 8283] [pmid 9635432] [evide…	Elemental activities, such as catalysis or binding, describing the actions of a gene product at the molecular level. A given gene product may exhibit one or more molecular functions [goid 3674] [evidence ND ]	MGC10562	MGC10562
20475	1.2202	2.32978	8.10524	13.3476	7.49488e-17	6.22874e-15	28.0916	TBC1D19	8.53035	8.37938	8.57869	8.50767	9.605	9.80537	9.59438	9.84251	Homo sapiens	RefSeq	NM_018317.1	ILMN_3919	TBC1D19	NM_018317.1	NM_018317.1		55296	8922855	NM_018317.1	TBC1D19	NP_060787.1	ILMN_1692844	S	1557	GCCGTGTTTGCTTTCCGAGCAGTGAACCTGATGGAGGTGACATCACTGGC	4	+	26364551-26364600	4p15.2b	Homo sapiens TBC1 domain family, member 19 (TBC1D19), mRNA.	The living contents of a cell; the matter contained within (but not including) the plasma membrane, usually taken to exclude large vacuoles and masses of secretory or ingested material. In eukaryotes it includes the nucleus and cytoplasm [goid 5622] [evidence IEA]	Any process that modulates the activity of a GTPase of the Rab family [goid 32313] [evidence IEA]	Increases the activity of a GTPase, an enzyme that catalyzes the hydrolysis of GTP [goid 5096] [evidence IEA]; Increases the rate of GTP hydrolysis by a GTPase of the Rab family [goid 5097] [evidence IEA]	FLJ11082	FLJ11082
4280048	1.21983	2.32919	5.69084	7.5018	2.50695e-09	5.8063e-08	10.6667	WFDC3	6.35581	6.74061	5.67158	6.34108	7.07433	7.63166	7.70346	7.49879	Homo sapiens	RefSeq	NM_181522.1	ILMN_21897	WFDC3	NM_181522.1	NM_181522.1		140686	32307102	NM_181522.1	WFDC3	NP_852663.1	ILMN_2308903	A	369	GTCCAAAAGTTCTGGTGGGCCTGTGCATTGTTGGCTGTGTGATGGATGAG	20	-	43837583-43837592:43837593-43837632	20q13.12b	Homo sapiens WAP four-disulfide core domain 3 (WFDC3), transcript variant 2, mRNA.	The space external to the outermost structure of a cell. For cells without external protective or external encapsulating structures this refers to space outside of the plasma membrane. This term covers the host cell environment outside an intracellular parasite [goid 5576] [evidence IEA]; The space external to the outermost structure of a cell. For cells without external protective or external en…		Stops, prevents or reduces the activity of serine-type endopeptidases, enzymes that catalyze the hydrolysis of nonterminal peptide bonds in a polypeptide chain; a serine residue (and a histidine residue) are at the active center of the enzyme [goid 4867] [evidence IEA]; Stops, prevents or reduces the activity of a protease, any enzyme catalyzes the hydrolysis peptide bonds [goid 30414] [evidence …	dJ447F3.3; WAP14	WAP14; dJ447F3.3
6370136	1.21842	2.32692	5.19232	7.22587	6.23699e-09	1.34808e-07	9.75429	IFNE	4.93916	5.49703	4.78791	4.87599	6.00125	6.1622	6.13916	6.65043	Homo sapiens	RefSeq	NM_176891.4	ILMN_371471	IFNE	NM_176891.4	NM_176891.4		338376	219555683	NM_176891.4	IFNE	NP_795372.1	ILMN_3245702	S	1221	CTACAGAGTTTAGAAGCCCGAGGTAGGTGGAGGGACTAGAGGACTTCTCC	9	-	21481042-21481066:21481067-21481091	9p21.3c	Homo sapiens interferon, epsilon (IFNE), mRNA.
4260139	1.21561	2.32239	11.572	14.3377	6.06441e-18	5.79383e-16	30.6212	AKR1B1	11.7324	11.6368	11.8705	11.8178	13.08	13.0654	12.8735	12.8832	Homo sapiens	RefSeq	NM_001628.2	ILMN_12223	AKR1B1	NM_001628.2	NM_001628.2		231	24497579	NM_001628.2	AKR1B1	NP_001619.1	ILMN_1701731	S	1027	GCTGTGGTTGCCTGCTCGTCCCCAAGTGACCTATACCTGTGTTTCTTGCC	7	-	134127428-134127477	7q33b	Homo sapiens aldo-keto reductase family 1, member B1 (aldose reductase) (AKR1B1), mRNA.	That part of a multicellular organism outside the cells proper, usually taken to be outside the plasma membranes, and occupied by fluid [goid 5615] [pmid 2112546] [evidence TAS]; All of the contents of a cell excluding the plasma membrane and nucleus, but including other subcellular structures [goid 5737] [evidence IEA]; That part of the cytoplasm that does not contain membranous or particulate s…	The chemical reactions and pathways involving carbohydrates, any of a group of organic compounds based of the general formula Cx(H2O)y. Includes the formation of carbohydrate derivatives by the addition of a carbohydrate residue to another molecule [goid 5975] [pmid 2112546] [evidence TAS]; A change in state or activity of a cell or an organism (in terms of movement, secretion, enzyme production,…	Catalysis of the reaction: an alditol + NADP+ = an aldose + NADPH + H+ [goid 4032] [pmid 8645003] [evidence EXP]; Catalysis of the reaction: an alditol + NADP+ = an aldose + NADPH + H+ [goid 4032] [pmid 2112546] [evidence TAS]; Interacting selectively with any protein or protein complex (a complex of two or more proteins that may include other nonprotein molecules) [goid 5515] [pmid 17353931] [ev…	ALDR1; MGC1804; ALR2; AR; ADR	ALDR1; MGC1804; ALR2; AR; ADR
4010082	1.21211	2.31676	6.99892	9.13514	1.30689e-11	4.50613e-10	15.9432	BAALC	6.93248	7.47356	7.12692	6.59592	8.24101	8.06874	8.47698	8.37623	Homo sapiens	RefSeq	NM_024812.2	ILMN_26963	BAALC	NM_024812.2	NM_024812.2		79870	66933010	NM_024812.2	BAALC	NP_079088.1	ILMN_1707717	I	437	GAGAAGAAGACGAACTGTGAGACCCAGTGCCCAAATCCCCAGAGCCTCAG	8	+	104222168-104222217	8q22.3c	Homo sapiens brain and acute leukemia, cytoplasmic (BAALC), transcript variant 1, mRNA.	All of the contents of a cell excluding the plasma membrane and nucleus, but including other subcellular structures [goid 5737] [evidence IEA]; Double layer of lipid molecules that encloses all cells, and, in eukaryotes, many organelles; may be a single or double lipid bilayer; also includes associated proteins [goid 16020] [evidence IEA]			FLJ12015	FLJ12015
3440204	1.21065	2.31442	8.15612	8.36409	1.51138e-10	4.36824e-09	13.4835	FBN2	6.9825	7.42027	7.12355	7.26613	8.10777	8.33319	8.35859	8.72348	Homo sapiens	RefSeq	NM_001999.3	ILMN_22082	FBN2	NM_001999.3	NM_001999.3		2201	66346694	NM_001999.3	FBN2	NP_001990.2	ILMN_1670899	S	10479	GGCCAAAGCACATGCAGGCTCCTGGTTGTTCCTCTCAAACCTGTGCTGAC	5	-	127669224-127669227:127669414-127669459	5q23.3a	Homo sapiens fibrillin 2 (FBN2), mRNA.	The space external to the outermost structure of a cell. For cells without external protective or external encapsulating structures this refers to space outside of the plasma membrane. This term covers the host cell environment outside an intracellular parasite [goid 5576] [evidence IEA]; A layer consisting mainly of proteins (especially collagen) and glycosaminoglycans (mostly as proteoglycans) …	The process by which anatomical structures are generated and organized. Morphogenesis pertains to the creation of form [goid 9653] [pmid 7493032] [evidence TAS]; The process, occurring in the embryo, by which the anatomical structures of the limb are generated and organized. Morphogenesis pertains to the creation of form. A limb is an appendage of an animal used for locomotion or grasping [goid 3…	The action of a molecule that contributes to the structural integrity of the extracellular matrix [goid 5201] [pmid 8120105] [evidence TAS]; The selective, often stoichiometric, interaction of a molecule with one or more specific sites on another molecule [goid 5488] [evidence IEA]; Interacting selectively with calcium ions (Ca2+) [goid 5509] [evidence IEA]	CCA	CCA
4590612	1.21038	2.31399	8.8155	11.111	3.42664e-14	1.81315e-12	21.9248	LMBR1	8.5985	8.19678	8.29736	8.50134	9.71037	9.66024	9.45519	9.58726	Homo sapiens	RefSeq	NM_022458.2	ILMN_1755	LMBR1	NM_022458.3	NM_022458.3		64327	126513134	NM_022458.3	LMBR1	NP_071903.2	ILMN_1764522	S	2586	GCCGAGTGGTAGAAACTCCTCTTTCTTCATAGTCCTCAGGCTTTGGTTAC	7	-	156475824-156475873	7q36.3b-q36.3c	Homo sapiens limb region 1 homolog (mouse) (LMBR1), mRNA.	Double layer of lipid molecules that encloses all cells, and, in eukaryotes, many organelles; may be a single or double lipid bilayer; also includes associated proteins [goid 16020] [evidence IEA]; Penetrating at least one phospholipid bilayer of a membrane. May also refer to the state of being buried in the bilayer with no exposure outside the bilayer. When used to describe a protein, indicates …		Combining with an extracellular or intracellular messenger to initiate a change in cell activity [goid 4872] [evidence IEA]	PPD2; DIF14; ACHP; FLJ11665; TPT; C7orf2	ACHP; FLJ11665; C7orf2
4210397	1.20827	2.31061	4.84204	10.1189	6.37036e-13	2.69745e-11	18.9824	GLDC	4.58091	4.43297	4.98048	4.45365	6.05945	5.73192	5.57683	5.98904	Homo sapiens	RefSeq	NM_000170.1	ILMN_169859	GLDC	NM_000170.2	NM_000170.2		2731	108773800	NM_000170.2	GLDC	NP_000161.2	ILMN_1806754	S	3451	GCTTTGGTATTCTGCTTCCACATGTGCCAGTTGCCTGGATTGGGAGCCAT	9	-	6582987-6582990:6585014-6585059	9p24.1b	Homo sapiens glycine dehydrogenase (decarboxylating) (GLDC), mRNA.	A semiautonomous, self replicating organelle that occurs in varying numbers, shapes, and sizes in the cytoplasm of virtually all eukaryotic cells. It is notably the site of tissue respiration [goid 5739] [evidence IEA]	The chemical reactions and pathways resulting in the breakdown of glycine, aminoethanoic acid [goid 6546] [pmid 1996985] [evidence TAS]; The process of removal or addition of one or more electrons with or without the concomitant removal or addition of a proton or protons [goid 55114] [evidence IEA]	Catalysis of the reaction: glycine + lipoylprotein = S-aminomethyldihydrolipoylprotein + CO2 [goid 4375] [pmid 1996985] [evidence TAS]; Any molecular entity that serves as an electron acceptor and electron donor in an electron transport system [goid 9055] [pmid 2268343] [evidence TAS]; Catalysis of an oxidation-reduction (redox) reaction, a reversible chemical reaction in which the oxidation stat…	MGC138198; GCSP; NKH; GCE; MGC138200; HYGN1	MGC138198; GCSP; NKH; GCE; MGC138200; HYGN1
2140136	1.20676	2.30818	7.21918	9.99939	9.13491e-13	3.79106e-11	18.6197	EMR2	5.84169	5.8013	5.97216	5.52187	6.94611	7.10486	6.9723	7.0471	Homo sapiens	RefSeq	NM_152916.1	ILMN_12015	EMR2	NM_152916.1	NM_152916.1		30817	23397682	NM_152916.1	EMR2	NP_690880.1	ILMN_2353633	A	6018	GAGTGTAGAGCCCATATCCCCATAGAGTCTACCTAGAGCAGGGGTCGCCA	19	-	14843761-14843810	19p13.12b	Homo sapiens egf-like module containing, mucin-like, hormone receptor-like 2 (EMR2), transcript variant 2, mRNA.	The membrane surrounding a cell that separates the cell from its external environment. It consists of a phospholipid bilayer and associated proteins [goid 5886] [evidence IEA]; Penetrating at least one phospholipid bilayer of a membrane. May also refer to the state of being buried in the bilayer with no exposure outside the bilayer. When used to describe a protein, indicates that all or part of t…	The cascade of processes by which a signal interacts with a receptor, causing a change in the level or activity of a second messenger or other downstream target, and ultimately effecting a change in the functioning of the cell [goid 7165] [evidence IEA]; The series of molecular signals generated as a consequence of a peptide neurotransmitter binding to a cell surface receptor [goid 7218] [evidenc…	Combining with an extracellular or intracellular messenger to initiate a change in cell activity [goid 4872] [evidence IEA]; A receptor that binds an extracellular ligand and transmits the signal to a heterotrimeric G-protein complex. These receptors are characteristically seven-transmembrane receptors and are made up of hetero- or homodimers [goid 4930] [evidence IEA]; Interacting selectively wi…	CD312; DKFZp781B135	CD312; DKFZp781B135
3930750	1.20465	2.30482	7.72465	10.9528	5.41354e-14	2.72809e-12	21.4643	IRAK2	8.39757	8.36927	8.53852	7.81882	9.65015	9.52217	9.41659	9.57103	Homo sapiens	RefSeq	NM_001570.3	ILMN_174255	IRAK2	NM_001570.3	NM_001570.3		3656	58530885	NM_001570.3	IRAK2	NP_001561.3	ILMN_1745964	S	3205	CCCTGGGCTGTTGGGAGGAACAGATGAGACAGTGGCTATAGAAGCACTTG	3	+	10259184-10259233	3p25.3b	Homo sapiens interleukin-1 receptor-associated kinase 2 (IRAK2), mRNA.	The external part of the cell wall and/or plasma membrane [goid 9986] [pmid 12493773] [evidence IDA]	The process of introducing a phosphate group on to a protein [goid 6468] [pmid 9374458] [evidence TAS]; The immediate defensive reaction (by vertebrate tissue) to infection or injury caused by chemical or physical agents. The process is characterized by local vasodilation, extravasation of plasma into intercellular spaces and accumulation of white blood cells and macrophages [goid 6954] [pmid 937…	Catalysis of the phosphorylation of an amino acid residue in a protein, usually according to the reaction: a protein + ATP = a phosphoprotein + ADP [goid 4672] [evidence IEA]; [goid 4704] [pmid 9374458] [evidence TAS]; Interacting selectively with ATP, adenosine 5'-triphosphate, a universally important coenzyme and enzyme regulator [goid 5524] [evidence IEA]; Interacting selectively with an ident…	IRAK-2; MGC150550	IRAK-2; MGC150550
3420553	1.20026	2.29781	5.69155	10.1134	6.47615e-13	2.72464e-11	18.9659	ENPP1	5.77074	5.31892	5.85405	5.519	6.72701	6.94224	6.76322	6.88018	Homo sapiens	RefSeq	NM_006208.1	ILMN_12347	ENPP1	NM_006208.1	NM_006208.1		5167	13324676	NM_006208.1	ENPP1	NP_006199.1	ILMN_1700888	S	3024	GTTCGGGGGAATAAAGACAGACCACACCTAAAACTGCCTTTCTGCTTCTC	6	+	132253574-132253623	6q23.2a	Homo sapiens ectonucleotide pyrophosphatase/phosphodiesterase 1 (ENPP1), mRNA.	That part of a multicellular organism outside the cells proper, usually taken to be outside the plasma membranes, and occupied by fluid [goid 5615] [pmid 11159191] [evidence IDA]; The membrane surrounding a cell that separates the cell from its external environment. It consists of a phospholipid bilayer and associated proteins [goid 5886] [pmid 10513816] [evidence IDA]; The membrane surrounding a…	The formation of bone or of a bony substance, or the conversion of fibrous tissue or of cartilage into bone or a bony substance [goid 1503] [evidence IEA]; The chemical reactions and pathways resulting in the formation of precursor metabolites, substances from which energy is derived, and any process involved in the liberation of energy from these substances [goid 6091] [pmid 12746903] [evidence …	Interacting selectively with any nucleic acid [goid 3676] [evidence IEA]; Catalysis of the hydrolysis of ester linkages within nucleic acids by creating internal breaks [goid 4519] [evidence IEA]; Catalysis of the sequential hydrolytic removal of 5'-nucleotides from the 3'-hydroxy termini of 3'-hydroxy-terminated oligonucleotides [goid 4528] [evidence IEA]; Catalysis of the reaction: a dinucleoti…	PCA1; PDNP1; M6S1; NPPS; PC-1; NPP1	PCA1; PDNP1; M6S1; NPPS; PC-1; NPP1
6980553	1.19922	2.29615	4.69511	9.66803	2.50623e-12	9.52471e-11	17.6041	GALNT9	4.36823	4.49683	4.27618	4.57092	5.72498	5.838	5.53018	5.34879	Homo sapiens	RefSeq	XM_942132.1	ILMN_16714	GALNT9	NM_021808.2	NM_021808.2		50614	38327555	NM_021808.2	GALNT9	NP_068580.2	ILMN_1708925	A	1419	CGGCCGCTCAGCCCTCCAACCAAGACCTAAGTCACACATCATAATGCAGC	12	-	131247128-131247177	12q24.33c	Homo sapiens UDP-N-acetyl-alpha-D-galactosamine:polypeptide N-acetylgalactosaminyltransferase 9 (GalNAc-T9) (GALNT9), mRNA.	The lipid bilayer surrounding any of the compartments of the Golgi apparatus [goid 139] [evidence IEA]; A compound membranous cytoplasmic organelle of eukaryotic cells, consisting of flattened, ribosome-free vesicles arranged in a more or less regular stack. The Golgi apparatus differs from the endoplasmic reticulum in often having slightly thicker membranes, appearing in sections as a characteri…	The formation of O-glycans by addition of glycosyl groups either to the hydroxyl group of peptidyl-serine, peptidyl-threonine, peptidyl-hydroxylysine, or peptidyl-hydroxyproline, or to the phenol group of peptidyl-tyrosine [goid 6493] [pmid 10978536] [evidence NAS]	Catalysis of the reaction: UDP-N-acetyl-D-galactosamine + polypeptide = UDP + N-acetyl-D-galactosaminyl-polypeptide. Catalyzes of the modification of serine or threonine residues in polypeptide chains by the transfer of a N-acetylgalactose from UDP-N-acetylgalactose to the hydroxyl group of the amino acid; it is the first step in O-glycan biosynthesis [goid 4653] [pmid 10978536] [evidence NAS]; I…	GALNAC-T9
6220438	1.197	2.29262	7.17301	8.81343	3.60012e-11	1.16813e-09	14.9246	RPS6KA5	6.17725	6.25399	5.96914	5.85094	7.28574	7.19931	7.24949	7.39656	Homo sapiens	RefSeq	NM_004755.2	ILMN_13156	RPS6KA5	NM_004755.2	NM_004755.2		9252	32528294	NM_004755.2	RPS6KA5	NP_004746.2	ILMN_1657515	I	3521	GGGGCATGTTGTGTCATGTAGTCAGCCACTTATGCACCAATGTGAGGAAA	14	-	91337471-91337520	14q32.11a-q32.12a	Homo sapiens ribosomal protein S6 kinase, 90kDa, polypeptide 5 (RPS6KA5), transcript variant 1, mRNA.	A membrane-bounded organelle of eukaryotic cells in which chromosomes are housed and replicated. In most cells, the nucleus contains all of the cell's chromosomes except the organellar chromosomes, and is the site of RNA synthesis and processing. In some species, or in specialized cell types, RNA metabolism or DNA replication may be absent [goid 5634] [pmid 9687510] [evidence IDA]; That part of t…	Any process that modulates the frequency, rate or extent of DNA-dependent transcription [goid 6355] [pmid 9687510] [evidence IDA]; The hydrolysis of a peptide bond or bonds within a protein [goid 6508] [evidence IEA]; A change in state or activity of a cell or an organism (in terms of movement, secretion, enzyme production, gene expression, etc.) as a result of a disturbance in organismal or cell…	Interacting selectively with a nucleotide, any compound consisting of a nucleoside that is esterified with (ortho)phosphate or an oligophosphate at any hydroxyl group on the ribose or deoxyribose moiety [goid 166] [evidence IEA]; Interacting selectively with magnesium (Mg) ions [goid 287] [evidence IEA]; Catalysis of the reaction: ATP + a protein serine/threonine = ADP + protein serine/threonine …	RLPK; MSPK1; MGC1911; MSK1	RLPK; MSPK1; MGC1911; MSK1
2970201	1.19584	2.29079	5.91914	10.5062	2.0044e-13	9.20719e-12	20.1464	ABHD2	5.53582	5.58467	5.06645	5.48441	6.68249	6.6176	6.44681	6.66761	Homo sapiens	RefSeq	NM_152924.3	ILMN_25020	ABHD2	NM_152924.3	NM_152924.3		11057	93141022	NM_152924.3	ABHD2	NP_690888.1	ILMN_2403446	A	1842	TGACCTGGATCTGACCTCACACCATCAGCAGGGGGCACCCACCATGCACA	15	+	87539746-87539795	15q26.1a	Homo sapiens abhydrolase domain containing 2 (ABHD2), transcript variant 2, mRNA.	A membrane-bounded organelle of eukaryotic cells in which chromosomes are housed and replicated. In most cells, the nucleus contains all of the cell's chromosomes except the organellar chromosomes, and is the site of RNA synthesis and processing. In some species, or in specialized cell types, RNA metabolism or DNA replication may be absent [goid 5634] [pmid 18029348] [evidence IDA]; A small, dens…	Any process specifically pertinent to the functioning of integrated living units: cells, tissues, organs, and organisms. A process is a collection of molecular events with a defined beginning and end [goid 8150] [evidence ND ]; A change in state or activity of a cell or an organism (in terms of movement, secretion, enzyme production, gene expression, etc.) as a result of a stimulus indicating dam…	Elemental activities, such as catalysis or binding, describing the actions of a gene product at the molecular level. A given gene product may exhibit one or more molecular functions [goid 3674] [evidence ND ]; Catalysis of the reaction: a carboxylic ester + H2O = an alcohol + a carboxylic anion [goid 4091] [evidence IEA]; Catalysis of the hydrolysis of various bonds, e.g. C-O, C-N, C-C, phosphori…	HS1-2; PHPS1-2; MGC111112; LABH2; MGC26249	HS1-2; PHPS1-2; MGC111112; LABH2; MGC26249
4280180	1.19562	2.29044	4.75229	9.47487	4.54215e-12	1.67082e-10	17.006	CHRNA3	4.38561	4.53968	4.52169	4.48952	5.60786	5.5973	5.58603	5.88982	Homo sapiens	RefSeq	NM_000743.2	ILMN_23268	CHRNA3	NM_000743.2	NM_000743.2		1136	19923121	NM_000743.2	CHRNA3	NP_000734.2	ILMN_2154157	S	2690	CAGAATGGGGGTATCCTGTGCATTGTAGGATCTTTAGCAGTACCCTAGCC	15	-	76674965-76675014	15q25.1a	Homo sapiens cholinergic receptor, nicotinic, alpha 3 (CHRNA3), mRNA.	Penetrating at least one phospholipid bilayer of a membrane. May also refer to the state of being buried in the bilayer with no exposure outside the bilayer. When used to describe a protein, indicates that all or part of the peptide sequence is embedded in the membrane [goid 16021] [evidence IEA]; A specialized area of membrane facing the presynaptic membrane on the tip of the nerve ending and se…	The directed movement of charged atoms or small charged molecules into, out of, within or between cells [goid 6811] [evidence IEA]; The directed movement of charged atoms or small charged molecules into, out of, within or between cells [goid 6811] [evidence IEA]; Any process that modulates the frequency, rate or extent of smooth muscle contraction [goid 6940] [evidence IEA]; Any process that init…	Catalysis of the transmembrane transfer of an ion by a channel that opens when a specific extracellular ligand has been bound by the channel complex or one of its constituent parts [goid 5230] [evidence IEA]; Combining with a neurotransmitter to initiate a change in cell activity [goid 30594] [evidence IEA]; [goid 4889] [evidence IEA]; Catalysis of facilitated diffusion of an ion (by an energy-in…	MGC104879	MGC104879
2340673	1.19481	2.28914	8.09849	11.9728	3.00036e-15	1.83048e-13	24.3771	PTPRE	7.49675	7.17356	7.51391	7.79411	8.6617	8.73075	8.49628	8.72719	Homo sapiens	RefSeq	NM_130435.2	ILMN_23422	PTPRE	NM_130435.2	NM_130435.2		5791	40805848	NM_130435.2	PTPRE	NP_569119.1	ILMN_1734543	A	4431	CAGCCCCCAAACAGCCCAGTGCCGACACCATTGTTCCTTTCACACTTTCC	10	+	129773583-129773632	10q26.2c-q26.2d	Homo sapiens protein tyrosine phosphatase, receptor type, E (PTPRE), transcript variant 2, mRNA.	All of the contents of a cell excluding the plasma membrane and nucleus, but including other subcellular structures [goid 5737] [evidence IEA]; The membrane surrounding a cell that separates the cell from its external environment. It consists of a phospholipid bilayer and associated proteins [goid 5886] [evidence IEA]; Penetrating at least one phospholipid bilayer of a membrane. May also refer to…	The process of introducing a phosphate group on to a protein [goid 6468] [evidence IEA]; The process of removing one or more phosphoric residues from a protein [goid 6470] [pmid 2170109] [evidence TAS]; The series of molecular signals generated as a consequence of a transmembrane receptor tyrosine phosphatase binding to its physiological ligand [goid 7185] [evidence IEA]	Combining with an extracellular or intracellular messenger to initiate a change in cell activity [goid 4872] [evidence IEA]; Combining with an extracellular or intracellular messenger to initiate a change in cell activity [goid 4872] [evidence IEA]; Catalysis of the reaction: protein tyrosine phosphate + H2O = protein tyrosine + phosphate [goid 4725] [evidence IEA]; [goid 5001] [pmid 2170109] [ev…	DKFZp313F1310; PTPE; HPTPE; R-PTP-EPSILON	DKFZp313F1310; PTPE; HPTPE; R-PTP-EPSILON
2810601	1.19342	2.28694	6.61749	8.99208	2.04786e-11	6.87157e-10	15.4916	LEF1	6.0038	5.40589	5.31896	5.49288	6.71004	6.84461	6.7463	6.75985	Homo sapiens	RefSeq	NM_016269.2	ILMN_30265	LEF1	NM_016269.2	NM_016269.2		51176	19923451	NM_016269.2	LEF1	NP_057353.1	ILMN_1679185	S	2576	GTGGCTTCTCTGTGAATTGCCTGTAACACATAGTGGCTTCTCCGCCCTTG	4	-	109188592-109188641	4q25b	Homo sapiens lymphoid enhancer-binding factor 1 (LEF1), mRNA.	A membrane-bounded organelle of eukaryotic cells in which chromosomes are housed and replicated. In most cells, the nucleus contains all of the cell's chromosomes except the organellar chromosomes, and is the site of RNA synthesis and processing. In some species, or in specialized cell types, RNA metabolism or DNA replication may be absent [goid 5634] [pmid 9308964] [evidence IC ]; A small, dense…	The synthesis of either RNA on a template of DNA or DNA on a template of RNA [goid 6350] [evidence IEA]; Any process that modulates the frequency, rate or extent of DNA-dependent transcription [goid 6355] [evidence IEA]; The series of molecular signals initiated by binding of Wnt protein to a frizzled family receptor on the surface of the target cell and ending with a change in cell state [goid 1…	Interacting selectively with any protein or protein complex (a complex of two or more proteins that may include other nonprotein molecules) [goid 5515] [pmid 12192039] [evidence IPI]; Interacting selectively with any protein or protein complex (a complex of two or more proteins that may include other nonprotein molecules) [goid 5515] [pmid 9751710] [evidence IPI]; The function of causing local co…	TCF1ALPHA; DKFZp586H0919	TCF1ALPHA; DKFZp586H0919
1740551	1.19232	2.28521	6.43858	11.548	9.84737e-15	5.6448e-13	23.1804	MGC42105	7.42914	7.48776	7.22754	6.97418	8.33428	8.60952	8.46898	8.58545	Homo sapiens	RefSeq	NM_153361.2	ILMN_7380	MGC42105	NM_153361.2	NM_153361.2		167359	37059769	NM_153361.2	MGC42105	NP_699192.1	ILMN_1652072	S	2063	CCAAAGGAAGAAGGCTTTGGAAAGTGTCCCAGTCATGATGCTACCAGACC	5	+	43280515-43280564	5p12c	Homo sapiens serine/threonine-protein kinase NIM1 (MGC42105), mRNA.
5090347	1.1908	2.2828	4.94514	8.73518	4.61454e-11	1.45607e-09	14.6752	CD24	4.65541	4.56858	4.78791	4.48038	5.75016	5.8456	5.81819	5.89866	Homo sapiens	RefSeq	NM_013230.2	ILMN_28723	CD24	NM_013230.2	NM_013230.2		100133941	73623396	NM_013230.2	CD24	NP_037362.1	ILMN_1805519	S	150	CTGCTGCTGGCACTGCTCCTACCCACGCAGATTTATTCCAGTGAAACAAC	Y	-	21154506-21154555		Homo sapiens CD24 molecule (CD24), mRNA.	The membrane surrounding a cell that separates the cell from its external environment. It consists of a phospholipid bilayer and associated proteins [goid 5886] [evidence IEA]; Tethered to a membrane by a covalently attached anchor, such as a lipid moiety, that is embedded in the membrane. When used to describe a protein, indicates that none of the peptide sequence is embedded in the membrane [go…	A change in state or activity of a cell or an organism (in terms of movement, secretion, enzyme production, gene expression, etc.) as a result of a stimulus indicating lowered oxygen tension. Hypoxia, defined as a decline in O2 levels below normoxic levels of 20.8 - 20.95%, results in metabolic adaptation at both the cellular and organismal level [goid 1666] [pmid 15174142] [evidence IEP]; A chan…	Mediates the transfer of a signal from the outside to the inside of a cell by means other than the introduction of the signal molecule itself into the cell [goid 4871] [pmid 8213086] [evidence NAS]; Interacting selectively with any protein or protein complex (a complex of two or more proteins that may include other nonprotein molecules) [goid 5515] [pmid 9129046] [evidence IPI]; Interacting selec…	CD24A	CD24A
1440408	1.19	2.28153	7.58558	9.72044	2.13452e-12	8.28367e-11	17.7656	GEM	9.10648	8.90017	9.18949	8.84746	10.3817	10.2873	10.0229	10.1979	Homo sapiens	RefSeq	NM_005261.2	ILMN_16170	GEM	NM_181702.1	NM_181702.1		2669	32483370	NM_181702.1	GEM	NP_859053.1	ILMN_1677092	A	986	GCTCAAGTCCAAATCCTGCCATGACCTCTCTGTACTCTAGGAACCCAGGG	8	-	95331703-95331713:95331714-95331752	8q22.1b	Homo sapiens GTP binding protein overexpressed in skeletal muscle (GEM), transcript variant 2, mRNA.	The membrane surrounding a cell that separates the cell from its external environment. It consists of a phospholipid bilayer and associated proteins [goid 5886] [evidence IEA]	Any immune system process that functions in the calibrated response of an organism to a potential internal or invasive threat [goid 6955] [pmid 7912851] [evidence TAS]; Any series of molecular signals initiated by the binding of an extracellular ligand to a receptor on the surface of the target cell [goid 7166] [pmid 7912851] [evidence TAS]; Any series of molecular signals in which a small monome…	Interacting selectively with a nucleotide, any compound consisting of a nucleoside that is esterified with (ortho)phosphate or an oligophosphate at any hydroxyl group on the ribose or deoxyribose moiety [goid 166] [evidence IEA]; Interacting selectively with calmodulin, a calcium-binding protein with many roles, both in the calcium-bound and calcium-free states [goid 5516] [evidence IEA]; Interac…	KIR; MGC26294	KIR; MGC26294
6350397	1.18858	2.27928	5.13239	8.68788	5.36348e-11	1.66377e-09	14.524	ANO1	4.51646	4.43861	4.69219	4.98634	5.95469	5.73657	5.5445	5.98595	Homo sapiens	RefSeq	NM_018043.5	ILMN_365371	ANO1	NM_018043.5	NM_018043.5		55107	194306538	NM_018043.5	ANO1	NP_060513.5	ILMN_3237961	S	4076	CACAGATGGTGTCAGGGTTTCAAGAAGTCTTAGGGCTTCCAGGGGTCCCC	11	+	70034920-70034969	11q13.3b-q13.3c	Homo sapiens anoctamin 1, calcium activated chloride channel (ANO1), transcript variant 1, mRNA.
5090307	1.1882	2.27869	4.8765	10.0396	8.09016e-13	3.37786e-11	18.7419	PRSS35	4.4736	4.4724	4.58358	5.05502	5.62029	5.84256	5.67597	5.96445	Homo sapiens	RefSeq	NM_153362.1	ILMN_18255	PRSS35	NM_153362.1	NM_153362.1		167681	23503296	NM_153362.1	PRSS35	NP_699193.1	ILMN_1769580	S	1892	CAGCTCATGCCCTCAATGTTTATATTGTGTTATCTGTTGGGTCTGGGACA	6	+	84234889-84234938	6q14.2a	Homo sapiens protease, serine, 35 (PRSS35), mRNA.	The space external to the outermost structure of a cell. For cells without external protective or external encapsulating structures this refers to space outside of the plasma membrane. This term covers the host cell environment outside an intracellular parasite [goid 5576] [evidence IEA]	The hydrolysis of a peptide bond or bonds within a protein [goid 6508] [evidence IEA]	Catalysis of a biochemical reaction at physiological temperatures. In biologically catalyzed reactions, the reactants are known as substrates, and the catalysts are naturally occurring macromolecular substances known as enzymes. Enzymes possess specific binding sites for substrates, and are usually composed wholly or largely of protein, but RNA that has catalytic activity (ribozyme) is often also…	dJ223E3.1; MGC46520; C6orf158	dJ223E3.1; MGC46520; C6orf158
160598	1.18634	2.27575	10.8033	10.7846	8.83637e-14	4.30323e-12	20.971	HSPH1	10.5217	10.2125	10.4339	10.27	11.5697	11.5034	11.3784	11.771	Homo sapiens	RefSeq	NM_006644.2	ILMN_1157	HSPH1	NM_006644.2	NM_006644.2		10808	42544158	NM_006644.2	HSPH1	NP_006635.2	ILMN_1712888	S	3325	CCTGCCAAGGTAGTTTTCTTGCATTTTGCTCTCCATTCAGCATGTGTGTG	13	-	31711055-31711104	13q12.3d	Homo sapiens heat shock 105kDa/110kDa protein 1 (HSPH1), mRNA.	All of the contents of a cell excluding the plasma membrane and nucleus, but including other subcellular structures [goid 5737] [pmid 9931472] [evidence TAS]	A change in state or activity of a cell or an organism (in terms of movement, secretion, enzyme production, gene expression, etc.) as a result of an unfolded protein stimulus [goid 6986] [pmid 9931472] [evidence TAS]; A change in state or activity of a cell or an organism (in terms of movement, secretion, enzyme production, gene expression, etc.) as a result of a disturbance in organismal or cell…	Interacting selectively with a nucleotide, any compound consisting of a nucleoside that is esterified with (ortho)phosphate or an oligophosphate at any hydroxyl group on the ribose or deoxyribose moiety [goid 166] [evidence IEA]; Interacting selectively with ATP, adenosine 5'-triphosphate, a universally important coenzyme and enzyme regulator [goid 5524] [evidence IEA]; Interacting selectively wi…	HSP105B; DKFZp686M05240; HSP105; HSP105A; NY-CO-25; KIAA0201	HSP105B; DKFZp686M05240; HSP105; HSP105A; NY-CO-25; KIAA0201
4830646	1.18497	2.27358	5.20282	8.34473	1.6085e-10	4.62465e-09	13.421	PLXDC1	4.91383	4.73762	5.36072	4.85727	6.46599	5.93433	6.44139	5.91001	Homo sapiens	RefSeq	NM_020405.3	ILMN_8865	PLXDC1	NM_020405.3	NM_020405.3		57125	21361852	NM_020405.3	PLXDC1	NP_065138.2	ILMN_1815568	S	5685	GGTAGAATTCAAAGATCTGGGGACTGAGGGCACCCAGCCTTCTAAAACAC	17	-	34473469-34473518	17q12c	Homo sapiens plexin domain containing 1 (PLXDC1), mRNA.	The space external to the outermost structure of a cell. For cells without external protective or external encapsulating structures this refers to space outside of the plasma membrane. This term covers the host cell environment outside an intracellular parasite [goid 5576] [evidence IEA]; All of the contents of a cell excluding the plasma membrane and nucleus, but including other subcellular stru…	Blood vessel formation when new vessels emerge from the proliferation of pre-existing blood vessels [goid 1525] [pmid 10947988] [evidence NAS]	Elemental activities, such as catalysis or binding, describing the actions of a gene product at the molecular level. A given gene product may exhibit one or more molecular functions [goid 3674] [pmid 10947988] [evidence ND ]	TEM7; TEM3; FLJ36270; DKFZp686F0937; FLJ45632	TEM7; TEM3; FLJ36270; DKFZp686F0937; FLJ45632
4250762	1.1819	2.26876	4.93319	6.55428	5.83218e-08	1.05159e-06	7.52075	TNFSF11	4.35817	4.64371	4.60663	4.75232	6.05851	5.64907	5.41995	5.8638	Homo sapiens	RefSeq	NM_003701.2	ILMN_10321	TNFSF11	NM_003701.2	NM_003701.2		8600	14790148	NM_003701.2	TNFSF11	NP_003692.1	ILMN_1673175	A	1722	CTGGTGCACTTTGTAAATTCCCTGGGGAAAACTTGCAGCTAAGGAGGGGA	13	+	42079671-42079720	13q14.11c	Homo sapiens tumor necrosis factor (ligand) superfamily, member 11 (TNFSF11), transcript variant 1, mRNA.	The space external to the outermost structure of a cell. For cells without external protective or external encapsulating structures this refers to space outside of the plasma membrane. This term covers the host cell environment outside an intracellular parasite [goid 5576] [pmid 10708588] [evidence NAS]; The space external to the outermost structure of a cell. For cells without external protectiv…	Any immune system process that functions in the calibrated response of an organism to a potential internal or invasive threat [goid 6955] [pmid 9312132] [evidence NAS]; The biological process whose specific outcome is the progression of a multicellular organism over time from an initial condition (e.g. a zygote or a young adult) to a later condition (e.g. a multicellular animal or an aged adult) …	Combining with an extracellular or intracellular messenger to initiate a change in cell activity [goid 4872] [evidence IEA]; Functions to control the survival, growth, differentiation and effector function of tissues and cells [goid 5125] [pmid 9568710] [evidence NAS]; Interacting selectively with the tumor necrosis factor receptor [goid 5164] [pmid 9367155] [evidence NAS]; Interacting selectivel…	RANKL; hRANKL2; ODF; OPGL; CD254; sOdf; OPTB2; TRANCE	RANKL; hRANKL2; ODF; OPGL; CD254; sOdf; OPTB2; TRANCE
3370162	1.17931	2.26469	5.21348	9.03738	1.77591e-11	6.01035e-10	15.6349	SPON1	4.78039	4.68026	4.56999	4.86812	5.72991	5.92539	5.75764	6.10175	Homo sapiens	RefSeq	NM_006108.1	ILMN_7397	SPON1	NM_006108.2	NM_006108.2		10418	110347422	NM_006108.2	SPON1	NP_006099.2	ILMN_1791890	S	4826	CAAGGACAAGCCACCCTAGTGTCTCATGTTTGTATTTGGTCCCAGTTGGG	11	+	14244312-14244361	11p15.2b	Homo sapiens spondin 1, extracellular matrix protein (SPON1), mRNA.	The space external to the outermost structure of a cell. For cells without external protective or external encapsulating structures this refers to space outside of the plasma membrane. This term covers the host cell environment outside an intracellular parasite [goid 5576] [evidence IEA]; A layer consisting mainly of proteins (especially collagen) and glycosaminoglycans (mostly as proteoglycans) …	The attachment of a cell, either to another cell or to an underlying substrate such as the extracellular matrix, via cell adhesion molecules [goid 7155] [evidence IEA]	Interacting selectively with any protein or protein complex (a complex of two or more proteins that may include other nonprotein molecules) [goid 5515] [evidence IEA]	KIAA0762; MGC10724; f-spondin	KIAA0762; f-spondin; MGC10724
1990750	1.17912	2.26438	5.77245	9.66619	2.52043e-12	9.56545e-11	17.5984	LOC255326	5.61071	5.41582	5.73399	5.68522	6.61433	6.77587	6.68235	7.02607	Homo sapiens	RefSeq	XM_927253.1	ILMN_45603	LOC255326	XM_927253.1	XM_927253.1		255326	89031144	XM_927253.1	LOC255326	XP_932346.1	ILMN_1721102	S	1404	GTCCTGAATGGAGACACCGTCATCATCCACATGAGCCCACTGTCCGAATC	10	-	48555592-48555641		PREDICTED: Homo sapiens hypothetical protein LOC255326 (LOC255326), mRNA.
6560017	1.17901	2.26421	7.32342	14.7119	2.41532e-18	2.40788e-16	31.5469	GLIS3	8.48942	8.56491	8.67143	8.35238	9.67606	9.72903	9.64708	9.79758	Homo sapiens	RefSeq	NM_152629.3	ILMN_25239	GLIS3	NM_152629.3	NM_152629.3		169792	109637781	NM_152629.3	GLIS3	NP_689842.3	ILMN_2402600	A	6483	AAGTCCAGCTTTAAAATGCTGCATTGCTTTGGGCCAGAGCTGTAGCCTGG	9	-	3826463-3826512	9p24.2a	Homo sapiens GLIS family zinc finger 3 (GLIS3), transcript variant 2, mRNA.	The living contents of a cell; the matter contained within (but not including) the plasma membrane, usually taken to exclude large vacuoles and masses of secretory or ingested material. In eukaryotes it includes the nucleus and cytoplasm [goid 5622] [evidence IEA]; A membrane-bounded organelle of eukaryotic cells in which chromosomes are housed and replicated. In most cells, the nucleus contains …	Any process that stops, prevents or reduces the frequency, rate or extent of transcription from an RNA polymerase II promoter [goid 122] [evidence ISS]; The synthesis of either RNA on a template of DNA or DNA on a template of RNA [goid 6350] [evidence IEA]; Any process that modulates the frequency, rate or extent of DNA-dependent transcription [goid 6355] [evidence IEA]; Any process that activate…	Interacting selectively with DNA (deoxyribonucleic acid) [goid 3677] [evidence IEA]; Functions to enable the transcription of specific, or specific sets, of genes by RNA polymerase II [goid 3704] [evidence ISS]; Interacting selectively with zinc (Zn) ions [goid 8270] [evidence IEA]; Interacting selectively with any metal ion [goid 46872] [evidence IEA]; Interacting selectively with any nucleic ac…	MGC33662; FLJ90578; ZNF515; FLJ38999	ZNF515; FLJ38999; MGC33662; FLJ90578
3420288	1.17861	2.26358	8.19144	12.5138	6.82867e-16	4.69727e-14	25.8675	PDPN	10.6376	10.5492	10.6139	9.92268	11.756	11.8086	11.5822	11.5374	Homo sapiens	RefSeq	NM_001006625.1	ILMN_12328	PDPN	NM_001006625.1	NM_001006625.1		10630	54792061	NM_001006625.1	PDPN	NP_001006626.1	ILMN_1670490	A	2530	AGTGCCTGCGGGGACAGGACTGTGGGTTTCTTGGTCACACCTGTGTTGGT	1	+	13816939-13816988	1p36.21c	Homo sapiens podoplanin (PDPN), transcript variant 4, mRNA.	Projection at the leading edge of a crawling cell; the protrusions are supported by a microfilament meshwork [goid 1726] [evidence ISS]; The membrane surrounding a cell that separates the cell from its external environment. It consists of a phospholipid bilayer and associated proteins [goid 5886] [evidence ISS]; Penetrating at least one phospholipid bilayer of a plasma membrane. May also refer to…	The developmental process by which the size or shape of a cell is generated and organized. Morphogenesis pertains to the creation of form [goid 902] [evidence ISS]; Lymph vessel formation when new vessels emerge from the proliferation of pre-existing vessels [goid 1946] [evidence ISS]; The chemical reactions and pathways involving prostaglandins, any of a group of biologically active metabolites …	Enables the directed movement of folic acid (pteroylglutamic acid) into, out of, within or between cells. Folic acid is widely distributed as a member of the vitamin B complex and is essential for the synthesis of purine and pyrimidines [goid 8517] [evidence ISS]; Catalysis of the transfer of amino acids from one side of a membrane to the other. Amino acids are organic molecules that contain an a…	Gp38; OTS8; T1A; PA2.26; GP40; GP36; T1A-2; HT1A-1	Gp38; OTS8; T1A; PA2.26; GP40; GP36; T1A-2; HT1A-1
2060017	1.17672	2.26063	5.3303	7.89313	6.95043e-10	1.79233e-08	11.9525	LOC652669	5.24327	5.0763	5.40264	5.21285	6.40894	6.31709	6.43875	6.49845	Homo sapiens	RefSeq	XM_942246.1	ILMN_41168	LOC652669	XM_942246.1	XM_942246.1		652669	89076874	XM_942246.1	LOC652669	XP_947339.1	ILMN_1695864	S	185	GGGTCTACATAGAGCTAGTCAGGAAGGTTTACAGGTTCAAGGGCAGCCTG					PREDICTED: Homo sapiens similar to SLIT-ROBO Rho GTPase-activating protein 2 (srGAP2) (Formin-binding protein 2) (LOC652669), mRNA.
2680386	1.17398	2.25634	6.91741	9.71418	2.1758e-12	8.40831e-11	17.7464	PSCDBP	5.68834	5.46045	5.73751	5.85094	6.66907	6.79504	6.86699	7.0152	Homo sapiens	RefSeq	NM_004288.3	ILMN_17672	PSCDBP	NM_004288.3	NM_004288.3		9595	47933391	NM_004288.3	PSCDBP	NP_004279.3	ILMN_1746864	S	1719	GGGGTTAAGGTTCATGAGAACCATGGAAAGATGTGGTCTGAGATGGGTGC	2	-	157979818-157979867	2q24.1d	Homo sapiens pleckstrin homology, Sec7 and coiled-coil domains, binding protein (PSCDBP), mRNA.	All of the contents of a cell excluding the plasma membrane and nucleus, but including other subcellular structures [goid 5737] [pmid 12606567] [evidence IDA]; Small irregularly shaped intracellular vesicles to which endocytosed molecules are initially delivered [goid 5769] [evidence IEA]; The region of a cell that lies just beneath the plasma membrane and often, but not always, contains a networ…	Any process that modulates the frequency, rate or extent of attachment of a cell to another cell or to the extracellular matrix [goid 30155] [pmid 12606567] [evidence IDA]	Interacting selectively with any protein or protein complex (a complex of two or more proteins that may include other nonprotein molecules) [goid 5515] [pmid 11867758] [evidence IPI]	CASP; CYTIP; HE; CYBR; B3-1	CASP; CYTIP; HE; CYBR; B3-1
7320176	1.17282	2.25452	5.37314	8.1213	3.30998e-10	9.08923e-09	12.6967	CCR1	5.02342	4.9934	4.47145	4.79144	5.67522	6.13449	5.9403	6.18529	Homo sapiens	RefSeq	NM_001295.2	ILMN_23929	CCR1	NM_001295.2	NM_001295.2		1230	53759124	NM_001295.2	CCR1	NP_001286.1	ILMN_1678833	S	2246	GGGGTGAGATTCTGTGTTGATGTAGGAGGCCGAGAAGGCCCTTAACTCAA	3	-	46243580-46243629	3p21.31i	Homo sapiens chemokine (C-C motif) receptor 1 (CCR1), mRNA.	The membrane surrounding a cell that separates the cell from its external environment. It consists of a phospholipid bilayer and associated proteins [goid 5886] [pmid 15001559] [evidence IMP]; The membrane surrounding a cell that separates the cell from its external environment. It consists of a phospholipid bilayer and associated proteins [goid 5886] [pmid 15474493] [evidence IDA]; Penetrating a…	The directed movement of a motile cell or organism, or the directed growth of a cell guided by a specific chemical concentration gradient. Movement may be towards a higher concentration (positive chemotaxis) or towards a lower concentration (negative chemotaxis) [goid 6935] [pmid 15474493] [evidence NAS]; The immediate defensive reaction (by vertebrate tissue) to infection or injury caused by che…	Combining with an extracellular or intracellular messenger to initiate a change in cell activity [goid 4872] [evidence IEA]; Interacting selectively with any protein or protein complex (a complex of two or more proteins that may include other nonprotein molecules) [goid 5515] [pmid 15001559] [evidence IPI]; Interacting selectively with any protein or protein complex (a complex of two or more prot…	HM145; MIP1aR; CKR-1; CD191; CMKBR1; SCYAR1	HM145; MIP1aR; CKR-1; CD191; CMKBR1; SCYAR1
1190437	1.16684	2.2452	7.45611	13.0311	1.71635e-16	1.34545e-14	27.2576	SH3PXD2B	8.53195	8.5572	8.65835	9.07533	9.85245	9.90274	9.65779	9.88026	Homo sapiens	RefSeq	NM_001017995.1	ILMN_28348	SH3PXD2B	NM_001017995.1	NM_001017995.1		285590	63055058	NM_001017995.1	SH3PXD2B	NP_001017995.1	ILMN_1764723	S	7458	CTGCTTTGGGGAGCTTCCAAGTAACAGGCCATTTCTTACCTCCCTCCAGG	5	-	171693377-171693426	5q35.1e	Homo sapiens SH3 and PX domains 2B (SH3PXD2B), mRNA.	All of the contents of a cell excluding the plasma membrane and nucleus, but including other subcellular structures [goid 5737] [evidence IEA]	Any process that mediates interactions between a cell and its surroundings. Encompasses interactions such as signaling or attachment between one cell and another cell, between a cell and an extracellular matrix, or between a cell and any other aspect of its environment [goid 7154] [evidence IEA]	Interacting selectively with any protein or protein complex (a complex of two or more proteins that may include other nonprotein molecules) [goid 5515] [evidence IEA]; Interacting selectively with any inositol-containing glycerophospholipid [goid 35091] [evidence IEA]	HOFI; FLJ20831; KIAA1295	HOFI; FLJ20831; KIAA1295
1240068	1.16571	2.24344	7.58205	12.5886	5.58141e-16	3.91766e-14	26.0705	PDE7B	8.83932	8.79872	9.01549	8.70507	10.0581	10.0317	9.80393	10.1668	Homo sapiens	RefSeq	NM_018945.3	ILMN_975	PDE7B	NM_018945.3	NM_018945.3		27115	57242789	NM_018945.3	PDE7B	NP_061818.1	ILMN_1806533	S	5031	GGTTATTTCTCCCTGCTTATGGCTCCCCGCAAAGGGACTTGCAGCGTGTC	6	+	136515668-136515717	6q23.3b	Homo sapiens phosphodiesterase 7B (PDE7B), mRNA.		The cascade of processes by which a signal interacts with a receptor, causing a change in the level or activity of a second messenger or other downstream target, and ultimately effecting a change in the functioning of the cell [goid 7165] [pmid 10814504] [evidence TAS]; The process of communication from a neuron to a target (neuron, muscle, or secretory cell) across a synapse [goid 7268] [pmid 10…	Catalysis of the reaction: adenosine 3',5'-cyclic phosphate + H2O = adenosine 5'-phosphate [goid 4115] [pmid 10618442] [evidence TAS]; Catalysis of the hydrolysis of various bonds, e.g. C-O, C-N, C-C, phosphoric anhydride bonds, etc. Hydrolase is the systematic name for any enzyme of EC class 3 [goid 16787] [evidence IEA]; Catalysis of a biochemical reaction at physiological temperatures. In biol…	bA472E5.1; MGC88256	bA472E5.1; MGC88256
2000224	1.16506	2.24243	8.76635	6.98888	1.36954e-08	2.79133e-07	8.96762	FAM89B	8.19339	9.1161	8.30321	8.91146	9.80665	9.81059	9.9628	9.44876	Homo sapiens	RefSeq	NM_152832.1	ILMN_306694	FAM89B	NM_001098784.1	NM_001098784.1		23625	149192852	NM_001098784.1	FAM89B	NP_001092254.1	ILMN_1804117	S	1232	GAGTGCCTGGCTCCCATCTCCTCCTCACCTTTTGTTGCTATCGGCAGCTG	11	+	65098019-65098068	11q13.1c	Homo sapiens family with sequence similarity 89, member B (FAM89B), transcript variant 3, mRNA.				MTVR1	MTVR1
2340292	1.15898	2.233	5.11043	9.61398	2.95858e-12	1.10455e-10	17.4372	HGF	4.73017	4.93307	4.71903	4.32491	5.98233	5.76839	6.19642	5.60963	Homo sapiens	RefSeq	NM_001010932.1	ILMN_14779	HGF	NM_001010932.1	NM_001010932.1		3082	58533169	NM_001010932.1	HGF	NP_001010932.1	ILMN_1790149	A	141	ATCCGCCAGCCCGTCCAGCAGCACCATGTGGGTGACCAAACTCCTGCCAG	7	-	81399262-81399287:81399288-81399311	7q21.11c-q21.11d	Homo sapiens hepatocyte growth factor (hepapoietin A; scatter factor) (HGF), transcript variant 3, mRNA.	The space external to the outermost structure of a cell. For cells without external protective or external encapsulating structures this refers to space outside of the plasma membrane. This term covers the host cell environment outside an intracellular parasite [goid 5576] [pmid 2531289] [evidence EXP]; The volume enclosed by the membrane of the platelet alpha granule [goid 31093] [pmid 2531289] …	The initiation of the activity of the inactive enzyme MAP kinase by phosphorylation by a MAPKK [goid 187] [evidence IEA]; The developmental process by which the size or shape of a cell is generated and organized. Morphogenesis pertains to the creation of form [goid 902] [evidence IEA]; A transition where an epithelial cell loses apical/basolateral polarity, severs intercellular adhesive junctions…	Catalysis of a biochemical reaction at physiological temperatures. In biologically catalyzed reactions, the reactants are known as substrates, and the catalysts are naturally occurring macromolecular substances known as enzymes. Enzymes possess specific binding sites for substrates, and are usually composed wholly or largely of protein, but RNA that has catalytic activity (ribozyme) is often also…	F-TCF; HGFB; HPTA; SF	F-TCF; HGFB; HPTA; SF
3710553	1.1563	2.22885	6.44951	8.72574	4.75503e-11	1.49696e-09	14.645	SMOX	6.4255	6.74754	6.7218	6.79659	8.03403	7.90664	7.95804	7.3909	Homo sapiens	RefSeq	NM_175840.1	ILMN_14642	SMOX	NM_175840.1	NM_175840.1		54498	28559075	NM_175840.1	SMOX	NP_787034.1	ILMN_2367258	A	1814	ATCTTCTGTAGAGCTAGCCGCCCTGACTGCCTTCAGACCTGGCCCTGTAG	20	+	4116158-4116207	20p13b	Homo sapiens spermine oxidase (SMOX), transcript variant 2, mRNA.	All of the contents of a cell excluding the plasma membrane and nucleus, but including other subcellular structures [goid 5737] [evidence IEA]	The chemical reactions and pathways resulting in the breakdown of spermine, a polybasic amine found in human sperm, in ribosomes and in some viruses and involved in nucleic acid packaging [goid 46208] [evidence IEA]; The process of removal or addition of one or more electrons with or without the concomitant removal or addition of a proton or protons [goid 55114] [evidence IEA]; The chemical react…	Any molecular entity that serves as an electron acceptor and electron donor in an electron transport system [goid 9055] [evidence IEA]; Catalysis of an oxidation-reduction (redox) reaction, a reversible chemical reaction in which the oxidation state of an atom or atoms within a molecule is altered. One substrate acts as a hydrogen or electron donor and becomes oxidized, while the other acts as hy…	PAO; PAOh1; dJ779E11.1; SMO; MGC1010; C20orf16; FLJ20746	PAO; PAOh1; dJ779E11.1; SMO; MGC1010; C20orf16; FLJ20746
3440156	1.15356	2.22462	6.59894	10.9519	5.42869e-14	2.73072e-12	21.4615	SERPINI1	6.52525	6.29153	6.13798	6.55566	7.31033	7.51672	7.5074	7.69392	Homo sapiens	RefSeq	NM_005025.2	ILMN_183655	SERPINI1	NM_005025.3	NM_005025.3		5274	141803350	NM_005025.3	SERPINI1	NP_005016.1	ILMN_1814333	S	1181	GCTGGTGCTGTCCAGACAGGAAGTTCCTCTTGCTACTCTGGAGCCATTAG	3	+	168995187-168995236	3q26.1f	Homo sapiens serpin peptidase inhibitor, clade I (neuroserpin), member 1 (SERPINI1), mRNA.				neuroserpin; PI12; DKFZp781N13156	neuroserpin; PI12; DKFZp781N13156
1570079	1.15269	2.22328	5.70938	7.76841	1.04465e-09	2.60359e-08	11.5439	PLCB1	5.15019	5.05991	5.00886	5.55839	6.19037	6.23381	6.3619	6.42822	Homo sapiens	RefSeq	NM_182734.1	ILMN_24407	PLCB1	NM_015192.2	NM_015192.2		23236	33356545	NM_015192.2	PLCB1	NP_056007.1	ILMN_1723969	A	6441	GCGCTTGTGCACTGTGTTAATATTGTTTGTGATGGATTGGACGTTGTGAC	20	+	8755267-8755316	20p12.3a	Homo sapiens phospholipase C, beta 1 (phosphoinositide-specific) (PLCB1), transcript variant 1, mRNA.				FLJ45792; PLC-154; PLC-I; PI-PLC	FLJ45792; PLC-154; PLC-I; PI-PLC
3940148	1.15232	2.2227	9.91968	16.391	4.68641e-20	5.88797e-18	35.5069	CHMP1B	9.85981	9.92318	10.0187	9.73603	11.1813	11.0654	10.9342	11.0329	Homo sapiens	RefSeq	NM_020412.3	ILMN_27331	CHMP1B	NM_020412.3	NM_020412.3		57132	42734391	NM_020412.3	CHMP1B	NP_065145.2	ILMN_1763265	S	781	GCCAGAATGCTGAAATGCCCTTCTACCTTTGGGTTTACAGCCCCCTCCAC	18	+	11842206-11842255	18p11.21e	Homo sapiens chromatin modifying protein 1B (CHMP1B), mRNA.	All of the contents of a cell excluding the plasma membrane and nucleus, but including other subcellular structures [goid 5737] [evidence IEA]; A membrane-bounded organelle that carries materials newly ingested by endocytosis. It passes many of the materials to lysosomes for degradation [goid 5768] [evidence IEA]	The directed movement of proteins into, out of, within or between cells [goid 15031] [evidence IEA]	Interacting selectively with a specific domain of a protein [goid 19904] [pmid 17928862] [evidence IPI]	C10orf2; C18-ORF2; C18orf2; Vps46-2; CHMP1.5	C10orf2; C18-ORF2; C18orf2; Vps46-2; CHMP1.5
580390	1.15007	2.21925	5.28626	9.18907	1.10402e-11	3.8452e-10	16.1128	PPARGC1A	5.09635	4.86973	5.18383	5.36243	6.12308	6.40584	6.08902	6.35603	Homo sapiens	RefSeq	NM_013261.2	ILMN_181192	PPARGC1A	NM_013261.3	NM_013261.3		10891	116284374	NM_013261.3	PPARGC1A	NP_037393.1	ILMN_1750062	S	6150	GAAAGTGAGCGATTAGTTGAGCCCTTGCCGGGCCTTTTTTCCACCTGCCA	4	-	23793762-23793811	4p15.2d	Homo sapiens peroxisome proliferator-activated receptor gamma, coactivator 1 alpha (PPARGC1A), mRNA.	A membrane-bounded organelle of eukaryotic cells in which chromosomes are housed and replicated. In most cells, the nucleus contains all of the cell's chromosomes except the organellar chromosomes, and is the site of RNA synthesis and processing. In some species, or in specialized cell types, RNA metabolism or DNA replication may be absent [goid 5634] [pmid 12588810] [evidence TAS]; RNA polymeras…	A homeostatic process by which an organism modulates its internal body temperature [goid 1659] [pmid 1258810] [evidence TAS]; A cellular homeostatic process involved in the maintenance of an internal equilibrium of glucose within a cell or between a cell and its external environment [goid 1678] [pmid 11854298] [evidence NAS]; Any process involved in starting transcription from the RNA polymerase …	Interacting selectively with a nucleotide, any compound consisting of a nucleoside that is esterified with (ortho)phosphate or an oligophosphate at any hydroxyl group on the ribose or deoxyribose moiety [goid 166] [evidence IEA]; Interacting selectively with DNA (deoxyribonucleic acid) [goid 3677] [pmid 10713165] [evidence TAS]; Interacting selectively with an RNA molecule or a portion thereof [g…	PPARGC1; PGC1A; PGC-1(alpha); LEM6; PGC1; PGC-1v	PPARGC1; PGC1A; PGC-1(alpha); LEM6; PGC1; PGC-1v
4010086	1.14944	2.21828	7.5392	6.18139	2.02872e-07	3.32065e-06	6.27864	OKL38	8.59178	8.38104	8.83334	6.70633	9.41828	9.50306	9.37121	9.48288	Homo sapiens	RefSeq	NM_013370.2	ILMN_17240	OKL38	NM_013370.2	NM_013370.2		29948	33695091	NM_013370.2	OKL38	NP_037502.2	ILMN_1795963	A	2345	CTGCGCCTTCCAGAAGCAGGTCCCAAATAAAGCCAGTGCCCACCTGAAAA	16	+	82557392-82557437	16q23.3b	Homo sapiens pregnancy-induced growth inhibitor (OKL38), transcript variant 1, mRNA.				BDGI	BDGI
6130326	1.14936	2.21815	6.52892	8.60517	6.98095e-11	2.12714e-09	14.2593	VAV3	4.51924	4.65975	4.51288	4.62797	5.78935	5.83561	5.46263	5.77212	Homo sapiens	RefSeq	NM_006113.3	ILMN_173489	VAV3	NM_006113.4	NM_006113.4		10451	120432043	NM_006113.4	VAV3	NP_006104.4	ILMN_1657679	S	4490	GTTGCATTTCATGGGCCTGGGGGTTTCCTAGCAGAGGATATTGGAGCCCC	1	-	108114713-108114762	1p13.3d-p13.3c	Homo sapiens vav 3 guanine nucleotide exchange factor (VAV3), transcript variant 1, mRNA.	The living contents of a cell; the matter contained within (but not including) the plasma membrane, usually taken to exclude large vacuoles and masses of secretory or ingested material. In eukaryotes it includes the nucleus and cytoplasm [goid 5622] [evidence IEA]; All of the contents of a cell excluding the plasma membrane and nucleus, but including other subcellular structures [goid 5737] [evid…	Fusion of the membrane of a transport vesicle with its target membrane [goid 6906] [evidence IEA]; Any series of molecular signals generated as a consequence of an integrin binding to one of its physiological ligands [goid 7229] [evidence IEA]; Any series of molecular signals in which a small monomeric GTPase relays one or more of the signals [goid 7264] [evidence IEA]; Any series of molecular si…	Interacting selectively and simultaneously with one or more signal transduction molecules, usually acting as a scaffold to bring these molecules into close proximity either using their own SH2/SH3 domains (e.g. Grb2) or those of their target molecules (e.g. SAM68) [goid 5070] [pmid 10523675] [evidence TAS]; Stimulates the exchange of guanyl nucleotides by a GTPase. Under normal cellular physiolog…	FLJ40431
7400400	1.1477	2.21561	6.7635	8.63408	6.366e-11	1.95776e-09	14.3519	MMP3	7.29377	7.21699	7.33317	7.19957	8.51866	8.34455	8.21998	8.57225	Homo sapiens	RefSeq	NM_002422.3	ILMN_1300	MMP3	NM_002422.3	NM_002422.3		4314	73808272	NM_002422.3	MMP3	NP_002413.1	ILMN_1784459	S	1705	CCTTGTCACATAGAGTGATCTTTCCCAAGAGAAGGGGAAGCACTCGTGTG	11	-	102706601-102706650	11q22.2b	Homo sapiens matrix metallopeptidase 3 (stromelysin 1, progelatinase) (MMP3), mRNA.	The space external to the outermost structure of a cell. For cells without external protective or external encapsulating structures this refers to space outside of the plasma membrane. This term covers the host cell environment outside an intracellular parasite [goid 5576] [evidence IEA]; A layer consisting mainly of proteins (especially collagen) and glycosaminoglycans (mostly as proteoglycans) …	The hydrolysis of a peptide bond or bonds within a protein [goid 6508] [pmid 3360803] [evidence TAS]; The chemical reactions and pathways, including anabolism and catabolism, by which living organisms transform chemical substances. Metabolic processes typically transform small molecules, but also include macromolecular processes such as DNA repair and replication, and protein synthesis and degrad…	Catalysis of the hydrolysis of internal, alpha-peptide bonds in a polypeptide chain by a mechanism in which water acts as a nucleophile, one or two metal ions hold the water molecule in place, and charged amino acid side chains are ligands for the metal ions [goid 4222] [pmid 3360803] [evidence TAS]; Interacting selectively with calcium ions (Ca2+) [goid 5509] [evidence IEA]; Catalysis of the hyd…	STR1; STMY; MGC126102; STMY1; SL-1; MGC126103; MGC126104; MMP-3	STR1; STMY; MGC126102; STMY1; SL-1; MGC126103; MGC126104; MMP-3
50398	1.14567	2.21249	6.27022	10.0832	7.09194e-13	2.97916e-11	18.8744	HS.436379	6.51694	6.39571	6.77688	6.17239	7.4057	7.85009	7.66925	7.62969	Homo sapiens	Unigene	Hs.436379	ILMN_91678	HS.436379	Hs.436379		Hs.436379	NA	50489714	CR608907			ILMN_1857897	S	1704	GCAGGGGCAGGGAAGGCCAACCCACCTTGCAGCCAGTTTTCTGTTTCTGT	2	+	236704763-236704812		full-length cDNA clone CS0DM002YA18 of Fetal liver of Homo sapiens (human)
730672	1.14434	2.21045	5.70315	6.96979	1.45931e-08	2.95894e-07	8.90417	HGD	5.44773	5.42226	5.85141	5.7732	6.84536	6.78167	6.4589	6.88681	Homo sapiens	RefSeq	NM_000187.1	ILMN_7177	HGD	NM_000187.1	NM_000187.1		3081	4504380	NM_000187.1	HGD	NP_000178.1	ILMN_1737541	S	1549	TTCTTCTTCAGAATCTCATGCTTTCTGGTAGTATTGGAGGAGGGGGTTGG	3	-	121830020-121830066:121834684-121834686	3q13.33b	Homo sapiens homogentisate 1,2-dioxygenase (homogentisate oxidase) (HGD), mRNA.		The chemical reactions and pathways resulting in the breakdown of phenylalanine, 2-amino-3-phenylpropanoic acid [goid 6559] [pmid 8782815] [evidence TAS]; The chemical reactions and pathways resulting in the breakdown of tyrosine, an aromatic amino acid, 2-amino-3-(4-hydroxyphenyl)propanoic acid [goid 6572] [pmid 8782815] [evidence TAS]; The process of removal or addition of one or more electrons…	Catalysis of the reaction: homogentisate + O2 = 4-maleylacetoacetate [goid 4411] [pmid 8782815] [evidence TAS]; Interacting selectively with iron (Fe) ions [goid 5506] [evidence IEA]; Catalysis of an oxidation-reduction (redox) reaction, a reversible chemical reaction in which the oxidation state of an atom or atoms within a molecule is altered. One substrate acts as a hydrogen or electron donor …	AKU; HGO	AKU; HGO
1170246	1.14191	2.20672	7.5572	12.28	1.28864e-15	8.40213e-14	25.2281	GEM	9.28505	8.99436	9.3724	9.14213	10.415	10.3126	10.2082	10.4603	Homo sapiens	RefSeq	NM_181702.1	ILMN_16170	GEM	NM_181702.1	NM_181702.1		2669	32483370	NM_181702.1	GEM	NP_859053.1	ILMN_2367883	A	1125	CCCCCATTGTAGCAGGGAGCTAGCGTATTAGCCTTGTGGGCAACATGATG	8	-	95331564-95331613	8q22.1b	Homo sapiens GTP binding protein overexpressed in skeletal muscle (GEM), transcript variant 2, mRNA.	The membrane surrounding a cell that separates the cell from its external environment. It consists of a phospholipid bilayer and associated proteins [goid 5886] [evidence IEA]	Any immune system process that functions in the calibrated response of an organism to a potential internal or invasive threat [goid 6955] [pmid 7912851] [evidence TAS]; Any series of molecular signals initiated by the binding of an extracellular ligand to a receptor on the surface of the target cell [goid 7166] [pmid 7912851] [evidence TAS]; Any series of molecular signals in which a small monome…	Interacting selectively with a nucleotide, any compound consisting of a nucleoside that is esterified with (ortho)phosphate or an oligophosphate at any hydroxyl group on the ribose or deoxyribose moiety [goid 166] [evidence IEA]; Interacting selectively with calmodulin, a calcium-binding protein with many roles, both in the calcium-bound and calcium-free states [goid 5516] [evidence IEA]; Interac…	KIR; MGC26294	KIR; MGC26294
6900674	1.13873	2.20186	8.43158	7.73167	1.1782e-09	2.90486e-08	11.4233	ANKRD10	8.22921	8.11058	8.31673	8.01466	9.47298	9.24132	9.15737	9.43183	Homo sapiens	RefSeq	NM_017664.2	ILMN_17120	ANKRD10	NM_017664.2	NM_017664.2		55608	70995240	NM_017664.2	ANKRD10	NP_060134.2	ILMN_2115218	S	2055	CCACACTTCCTACTTGGTCTCTGGAAGTTTTACCACATGTAACAGATTCC	13	-	111531277-111531326	13q34a-q34b	Homo sapiens ankyrin repeat domain 10 (ANKRD10), mRNA.				DKFZp686B07190; FLJ20093	DKFZp686B07190; FLJ20093
1090768	1.13654	2.19853	7.30024	10.9933	4.81385e-14	2.46195e-12	21.5825	OXCT1	6.40544	6.02967	6.32066	6.37115	7.46149	7.35692	7.26629	7.55877	Homo sapiens	RefSeq	NM_000436.2	ILMN_180248	OXCT1	NM_000436.3	NM_000436.3		5019	112382246	NM_000436.3	OXCT1	NP_000427.1	ILMN_1813544	S	2987	TTATTCTCAATACCTGACAGGGGCCCATGGGAATGACTTCAGAAGCATCC	5	-	41798032-41798059:41801124-41801145	5p13.1a	Homo sapiens 3-oxoacid CoA transferase 1 (OXCT1), nuclear gene encoding mitochondrial protein, mRNA.	A semiautonomous, self replicating organelle that occurs in varying numbers, shapes, and sizes in the cytoplasm of virtually all eukaryotic cells. It is notably the site of tissue respiration [goid 5739] [pmid 11756565] [evidence IDA]; A semiautonomous, self replicating organelle that occurs in varying numbers, shapes, and sizes in the cytoplasm of virtually all eukaryotic cells. It is notably th…	The chemical reactions and pathways, including anabolism and catabolism, by which living organisms transform chemical substances. Metabolic processes typically transform small molecules, but also include macromolecular processes such as DNA repair and replication, and protein synthesis and degradation [goid 8152] [evidence IEA]; The chemical reactions and pathways resulting in the breakdown of ke…	Catalysis of the reaction: succinyl-CoA + a 3-oxo acid = succinate + a 3-oxo-acyl-CoA [goid 8260] [pmid 10964512] [evidence IMP]; Catalysis of the reaction: succinyl-CoA + a 3-oxo acid = succinate + a 3-oxo-acyl-CoA [goid 8260] [pmid 8751852] [evidence IMP]; Catalysis of the reaction: succinyl-CoA + a 3-oxo acid = succinate + a 3-oxo-acyl-CoA [goid 8260] [pmid 8751852] [evidence EXP]; Catalysis o…	OXCT; SCOT	OXCT; SCOT
3890458	1.13578	2.19738	5.97285	10.8806	6.67789e-14	3.30471e-12	21.253	MGC4294	6.38096	6.32665	6.02641	6.03328	7.44429	7.33726	7.48203	7.16257	Homo sapiens	RefSeq	XR_001007.1	ILMN_169178	MGC4294	XR_017834.1	XR_017834.1		79160	113429048	XR_017834.1	MGC4294		ILMN_1749414	A	145	TCGAGTGGGCAAACGGCTTACTCAAAGGCCAGGAGCAGCTACCCGATGAC				20q13.32a	PREDICTED: Homo sapiens hypothetical protein MGC4294 (MGC4294), misc RNA.
5360189	1.13244	2.19229	9.37099	8.39657	1.3615e-10	3.97262e-09	13.5884	LOC729423	6.90387	7.13261	7.45619	6.38897	8.3237	8.22407	7.78021	8.30545	Homo sapiens	RefSeq	XM_001726952.1	ILMN_348434	LOC729423	XM_001726952.1	XM_001726952.1		729423	169161594	XM_001726952.1	LOC729423	XP_001727004.1	ILMN_3227811	A	1073	GGCCCCTATGGCGGTGGAGGCCAATACTTTGCCAAACTGTGAAACCAAGG				1p32.2a	PREDICTED: Homo sapiens similar to Heterogeneous nuclear ribonucleoprotein A1 (Helix-destabilizing protein) (Single-strand RNA-binding protein) (hnRNP core protein A1) (HDP) (LOC729423), mRNA.
3170095	1.13132	2.19059	4.94801	7.2025	6.7391e-09	1.44526e-07	9.67681	C9ORF110	4.5999	4.59065	4.55448	5.06166	5.84953	5.78819	5.49109	6.00168	Homo sapiens	RefSeq	XM_379664.2	ILMN_45278	C9ORF110	XM_379664.2	XM_379664.2		401549	89029970	XM_379664.2	C9orf110	XP_379664.2	ILMN_1808873	S	5259	TATGCTGAGGGAGGTGGTGACGGATACCTACTTCTTTTCATGGGAAGGTG	9	-	114907291-114907340		PREDICTED: Homo sapiens chromosome 9 open reading frame 110 (C9orf110), mRNA.
7050711	1.12794	2.18547	5.58987	9.03663	1.78008e-11	6.01706e-10	15.6325	LYST	5.86237	5.7804	5.96201	5.59349	6.61675	6.90468	7.02127	7.22652	Homo sapiens	RefSeq	NM_001005736.1	ILMN_12138	LYST	NM_001005736.1	NM_001005736.1		1130	54292124	NM_001005736.1	LYST	NP_001005736.1	ILMN_1663131	I	351	GCATGGAAGAGACCAGTTTCGTTGCAGCTACCTGGGAAGACGGTTGCTAA	1	-	234113163-234113212	1q42.3c	Homo sapiens lysosomal trafficking regulator (LYST), transcript variant 2, mRNA.	All of the contents of a cell excluding the plasma membrane and nucleus, but including other subcellular structures [goid 5737] [evidence IEA]; The part of the cytoskeleton (the internal framework of a cell) composed of microtubules and associated proteins [goid 15630] [pmid 9606205] [evidence IDA]	A process that is carried out at the cellular level which results in the formation, arrangement of constituent parts, or disassembly of a lysosome. A lysosome is a cytoplasmic, membrane-bounded organelle that is found in most animal cells and that contains a variety of hydrolases [goid 7040] [evidence IEA]; The directed movement of proteins into, out of, within or between cells [goid 15031] [evid…	Interacting selectively with any protein or protein complex (a complex of two or more proteins that may include other nonprotein molecules) [goid 5515] [pmid 11984006] [evidence IPI]	CHS; CHS1	CHS; CHS1
5570427	1.12441	2.18012	8.55183	10.531	1.86296e-13	8.61499e-12	20.22	GLS	7.98006	8.02061	8.31861	8.16173	9.12882	9.31809	9.25785	9.23424	Homo sapiens	RefSeq	NM_014905.2	ILMN_2718	GLS	NM_014905.2	NM_014905.2		2744	21361451	NM_014905.2	GLS	NP_055720.2	ILMN_2188722	S	4594	GTCTGGCAGGGACTGAATGACCTGATGTCAGATTTAGATTCTTCCTGGGG	2	+	191538326-191538375	2q32.2b	Homo sapiens glutaminase (GLS), mRNA.	A semiautonomous, self replicating organelle that occurs in varying numbers, shapes, and sizes in the cytoplasm of virtually all eukaryotic cells. It is notably the site of tissue respiration [goid 5739] [pmid 10719215] [evidence NAS]; The gel-like material, with considerable fine structure, that lies in the matrix space, or lumen, of a mitochondrion. It contains the enzymes of the tricarboxylic …	A process carried out by the nervous system that is required for the proper control of respiratory gaseous exchange. This process occurs in the respiratory center of the brain in vertebrates [goid 2087] [evidence IEA]; The chemical reactions and pathways resulting in the breakdown of glutamine, 2-amino-4-carbamoylbutanoic acid [goid 6543] [evidence IEA]; The chemical reactions and pathways result…	Catalysis of the reaction: L-glutamine + H2O = L-glutamate + NH3 [goid 4359] [evidence IEA]; Catalysis of the reaction: L-glutamine + H2O = L-glutamate + NH3 [goid 4359] [pmid 10719215] [evidence NAS]; Catalysis of the reaction: L-glutamine + H2O = L-glutamate + NH3 [goid 4359] [pmid 11015561] [evidence NAS]; Catalysis of the reaction: L-glutamine + H2O = L-glutamate + NH3 [goid 4359] [evidence I…	KIAA0838; GLS1; DKFZp686O15119; FLJ10358; AAD20	KIAA0838; GLS1; DKFZp686O15119; FLJ10358; AAD20
4120156	1.12355	2.17883	4.9359	8.59129	7.29723e-11	2.21615e-09	14.2147	HS.411472	4.60965	4.31739	4.45499	5.24898	5.39597	6.06045	5.5886	5.75756	Homo sapiens	Unigene	Hs.411472	ILMN_90256	HS.411472	Hs.411472		Hs.411472	NA	34530558	AK124698			ILMN_1895690	S	3903	CGTGTGCAAACTGATATGTATATAACTCCTGAGGCGACAGAAGTGCCCGG	16	-	9754841-9754890		Homo sapiens cDNA FLJ42708 fis, clone BRAMY3007311
2490240	1.12351	2.17877	8.87872	8.12214	3.30099e-10	9.07643e-09	12.6994	PTPRE	8.51752	8.20172	8.6613	8.5151	9.65823	9.59111	9.52451	9.61522	Homo sapiens	RefSeq	NM_130435.2	ILMN_23422	PTPRE	NM_130435.2	NM_130435.2		5791	40805848	NM_130435.2	PTPRE	NP_569119.1	ILMN_2383611	A	4544	GTGTGATCTGGTCACTATGTGACTGCCTTTACGGTTTCTCTCCATGTGCT	10	+	129773696-129773745	10q26.2c-q26.2d	Homo sapiens protein tyrosine phosphatase, receptor type, E (PTPRE), transcript variant 2, mRNA.	All of the contents of a cell excluding the plasma membrane and nucleus, but including other subcellular structures [goid 5737] [evidence IEA]; The membrane surrounding a cell that separates the cell from its external environment. It consists of a phospholipid bilayer and associated proteins [goid 5886] [evidence IEA]; Penetrating at least one phospholipid bilayer of a membrane. May also refer to…	The process of introducing a phosphate group on to a protein [goid 6468] [evidence IEA]; The process of removing one or more phosphoric residues from a protein [goid 6470] [pmid 2170109] [evidence TAS]; The series of molecular signals generated as a consequence of a transmembrane receptor tyrosine phosphatase binding to its physiological ligand [goid 7185] [evidence IEA]	Combining with an extracellular or intracellular messenger to initiate a change in cell activity [goid 4872] [evidence IEA]; Combining with an extracellular or intracellular messenger to initiate a change in cell activity [goid 4872] [evidence IEA]; Catalysis of the reaction: protein tyrosine phosphate + H2O = protein tyrosine + phosphate [goid 4725] [evidence IEA]; [goid 5001] [pmid 2170109] [ev…	DKFZp313F1310; PTPE; HPTPE; R-PTP-EPSILON	DKFZp313F1310; PTPE; HPTPE; R-PTP-EPSILON
270431	1.12271	2.17755	9.2707	15.8126	1.76183e-19	2.01987e-17	34.1775	BAALC	9.63986	9.4773	9.49743	9.42447	10.5843	10.7515	10.6108	10.622	Homo sapiens	RefSeq	NM_001024372.1	ILMN_26379	BAALC	NM_001024372.1	NM_001024372.1		79870	66933011	NM_001024372.1	BAALC	NP_001019543.1	ILMN_1687751	A	2316	CCTGCAAGTTCAAGGGCTCTTTCTCCCTGGGGATGTGCTTTGTGGCTTCT	8	+	104241802-104241851	8q22.3c	Homo sapiens brain and acute leukemia, cytoplasmic (BAALC), transcript variant 2, mRNA.	All of the contents of a cell excluding the plasma membrane and nucleus, but including other subcellular structures [goid 5737] [evidence IEA]; Double layer of lipid molecules that encloses all cells, and, in eukaryotes, many organelles; may be a single or double lipid bilayer; also includes associated proteins [goid 16020] [evidence IEA]			FLJ12015	FLJ12015
1660551	1.12259	2.17738	5.71543	8.59374	7.2402e-11	2.2037e-09	14.2226	SLC5A3	5.52924	5.71214	6.10011	5.18293	6.73201	6.72151	6.77002	6.96789	Homo sapiens	RefSeq	NM_006933.2	ILMN_183546	SLC5A3	NM_006933.4	NM_006933.4		6526	148536860	NM_006933.4	SLC5A3	NP_008864.3	ILMN_1787813	S	2337	TGCAGAGAGGAGGGCAACCCAGTGGCATCCTTAGGTCATTCAGAGGCAGA	21	+	34391192-34391241	21q22.11c	Homo sapiens solute carrier family 5 (sodium/myo-inositol cotransporter), member 3 (SLC5A3), mRNA.	Penetrating at least one phospholipid bilayer of a plasma membrane. May also refer to the state of being buried in the bilayer with no exposure outside the bilayer [goid 5887] [pmid 1372904] [evidence TAS]; Double layer of lipid molecules that encloses all cells, and, in eukaryotes, many organelles; may be a single or double lipid bilayer; also includes associated proteins [goid 16020] [evidence …	The directed movement of charged atoms or small charged molecules into, out of, within or between cells [goid 6811] [evidence IEA]; The directed movement of sodium ions (Na+) into, out of, within or between cells [goid 6814] [evidence IEA]; The process whose specific outcome is the progression of the peripheral nervous system over time, from its formation to the mature structure. The peripheral n…	Enables the directed movement of substances (such as macromolecules, small molecules, ions) into, out of, within or between cells [goid 5215] [evidence IEA]; Catalysis of the transfer of a solute or solutes from one side of a membrane to the other according to the reaction: myo-inositol(out) + Na+(out) = myo-inositol(in) + Na+(in) [goid 5367] [pmid 1372904] [evidence TAS]; Enables the active tran…	SMIT2; SMIT	SMIT2; SMIT
70088	1.11925	2.17234	5.64326	8.3657	1.50357e-10	4.35025e-09	13.4887	SGCD	6.08581	5.43786	6.01438	5.4955	6.75724	6.93732	6.84669	7.10232	Homo sapiens	RefSeq	NM_000337.4	ILMN_9850	SGCD	NM_000337.4	NM_000337.4		6444	46249398	NM_000337.4	SGCD	NP_000328.2	ILMN_1763457	I	7732	CCTAGAAAATGGCAGAGCTGGAATGTAGGTTTAACTCCTGACCACTATGC	5	+	156125319-156125368	5q33.3a	Homo sapiens sarcoglycan, delta (35kDa dystrophin-associated glycoprotein) (SGCD), transcript variant 1, mRNA.	All of the contents of a cell excluding the plasma membrane and nucleus, but including other subcellular structures [goid 5737] [evidence IEA]; Any of the various filamentous elements that form the internal framework of cells, and typically remain after treatment of the cells with mild detergent to remove membrane constituents and soluble components of the cytoplasm. The term embraces intermediat…	A process that is carried out at the cellular level which results in the formation, arrangement of constituent parts, or disassembly of cytoskeletal structures [goid 7010] [evidence IEA]; The process whose specific outcome is the progression of the muscle over time, from its formation to the mature structure. The muscle is an organ consisting of a tissue made up of various elongated cells that ar…	Interacting selectively with any protein or protein complex (a complex of two or more proteins that may include other nonprotein molecules) [goid 5515] [evidence IEA]	SG-delta; SGCDP; CMD1L; MGC22567; 35DAG; SGD; DAGD	SG-delta; SGCDP; CMD1L; MGC22567; 35DAG; SGD; DAGD
4810730	1.11825	2.17083	4.76614	10.9726	5.11156e-14	2.59492e-12	21.5221	SYT13	4.48228	4.50607	4.28367	4.52181	5.39597	5.49173	5.74843	5.59839	Homo sapiens	RefSeq	NM_020826.1	ILMN_28065	SYT13	NM_020826.1	NM_020826.1		57586	24308232	NM_020826.1	SYT13	NP_065877.1	ILMN_1658499	S	4809	CTGGGCACAGAGAATCAGCTAGGAGACCAGTTATTCAGGGTCCATTTCTC	11	-	45218650-45218699	11p11.2d	Homo sapiens synaptotagmin XIII (SYT13), mRNA.	Penetrating at least one phospholipid bilayer of a plasma membrane. May also refer to the state of being buried in the bilayer with no exposure outside the bilayer [goid 5887] [evidence IEA]; Double layer of lipid molecules that encloses all cells, and, in eukaryotes, many organelles; may be a single or double lipid bilayer; also includes associated proteins [goid 16020] [evidence IEA]; Any of th…	The directed movement of substances, either within a vesicle or in the vesicle membrane, into, out of or within a cell [goid 16192] [evidence IEA]		KIAA1427	KIAA1427
20433	1.1145	2.16519	5.99041	4.55794	4.27739e-05	0.000421988	0.991484	HS.452445	4.57153	4.53591	4.9463	5.1569	5.17713	5.752	5.85734	6.60363	Homo sapiens	Unigene	Hs.452445	ILMN_93814	HS.452445	Hs.452445		Hs.452445	NA	8655615	AL359560			ILMN_1900263	S	1386	CGAGAAAAGGGTGCCCCAAGCCACGAGGGTAACATGAGCTATGGCAGTCG					Homo sapiens mRNA; cDNA DKFZp762F0616 (from clone DKFZp762F0616)
5290132	1.11381	2.16417	6.34747	7.25056	5.74745e-09	1.25409e-07	9.83608	COL18A1	6.28513	6.07556	6.79983	5.42069	7.47192	7.44044	7.16559	7.30196	Homo sapiens	RefSeq	NM_030582.2	ILMN_13022	COL18A1	NM_130445.2	NM_130445.2		80781	110611232	NM_130445.2	COL18A1	NP_569712.2	ILMN_1806733	A	5210	AGTCATTCGTTCTGTGGAGGGACAAGTGGACTCAGGGCAGCGCCAGGCTG	21	+	45757881-45757930	21q22.3e	Homo sapiens collagen, type XVIII, alpha 1 (COL18A1), transcript variant 2, mRNA.	A membrane-bounded organelle of eukaryotic cells in which chromosomes are housed and replicated. In most cells, the nucleus contains all of the cell's chromosomes except the organellar chromosomes, and is the site of RNA synthesis and processing. In some species, or in specialized cell types, RNA metabolism or DNA replication may be absent [goid 5634] [pmid 18029348] [evidence IDA]; All of the co…	The attachment of a cell, either to another cell or to an underlying substrate such as the extracellular matrix, via cell adhesion molecules [goid 7155] [evidence IEA]; The attachment of a cell, either to another cell or to an underlying substrate such as the extracellular matrix, via cell adhesion molecules [goid 7155] [evidence IEA]; The series of events required for an organism to receive a vi…	The action of a molecule that contributes to the structural integrity of a complex or assembly within or outside a cell [goid 5198] [evidence IEA]; The selective, often stoichiometric, interaction of a molecule with one or more specific sites on another molecule [goid 5488] [evidence IEA]; The action of a molecule that contributes to the structural integrity of the extracellular matrix [goid 5201…	KNO; MGC74745; FLJ27325	KNO; MGC74745
4040162	1.11302	2.16299	6.16759	7.56092	2.06365e-09	4.84896e-08	10.8617	MEF2C	5.03424	4.56135	4.55099	4.71481	6.1191	5.5521	5.88267	5.84546	Homo sapiens	RefSeq	NM_002397.2	ILMN_19661	MEF2C	NM_002397.2	NM_002397.2		4208	19923214	NM_002397.2	MEF2C	NP_002388.2	ILMN_1742544	S	3910	GTGTTTCTCATTGTAAAAGGCTGCCGCTGGGTGGCAGAAGCCAAGAGACC	5	-	88052034-88052083	5q14.3f	Homo sapiens myocyte enhancer factor 2C (MEF2C), mRNA.	A membrane-bounded organelle of eukaryotic cells in which chromosomes are housed and replicated. In most cells, the nucleus contains all of the cell's chromosomes except the organellar chromosomes, and is the site of RNA synthesis and processing. In some species, or in specialized cell types, RNA metabolism or DNA replication may be absent [goid 5634] [evidence IEA]	The process whose specific outcome is the progression of the blood vessel over time, from its formation to the mature structure. The blood vessel is the vasculature carrying blood [goid 1568] [evidence IEA]; The process whereby a relatively unspecialized cell acquires the specialized features of an osteoblast, the mesodermal cell that gives rise to bone [goid 1649] [evidence IEA]; The formation o…	The function of binding to a specific DNA sequence in order to modulate transcription. The transcription factor may or may not also interact selectively with a protein or macromolecular complex [goid 3700] [evidence IEA]; The function of binding to a specific DNA sequence in order to modulate transcription. The transcription factor may or may not also interact selectively with a protein or macrom…
4200491	1.11054	2.15926	4.63595	10.1363	6.04461e-13	2.58257e-11	19.0353	BMP4	4.37706	4.32648	4.4312	4.51195	5.81013	5.34404	5.62371	5.32774	Homo sapiens	RefSeq	NM_001202.2	ILMN_27187	BMP4	NM_001202.2	NM_001202.2		652	19528648	NM_001202.2	BMP4	NP_001193.1	ILMN_1709734	I	175	ACGCCGCTGCTGCTCCGGCTGAGTATCTAGCTTGTCTCCCCGATGGGATT	14	-	53493138-53493187	14q22.2b	Homo sapiens bone morphogenetic protein 4 (BMP4), transcript variant 1, mRNA.	The space external to the outermost structure of a cell. For cells without external protective or external encapsulating structures this refers to space outside of the plasma membrane. This term covers the host cell environment outside an intracellular parasite [goid 5576] [evidence IEA]; A layer consisting mainly of proteins (especially collagen) and glycosaminoglycans (mostly as proteoglycans) …	Blood vessel formation when new vessels emerge from the proliferation of pre-existing blood vessels [goid 1525] [evidence IEA]; Branching of the ureteric bud [goid 1658] [evidence IEA]; Any process that activates or increases the frequency, rate or extent of addition of phosphate groups to amino acids within a protein [goid 1934] [pmid 14749725] [evidence IDA]; The biological process whose specif…	Mediates the transfer of a signal from the outside to the inside of a cell by means other than the introduction of the signal molecule itself into the cell [goid 4871] [pmid 9804553] [evidence TAS]; Functions to control the survival, growth, differentiation and effector function of tissues and cells [goid 5125] [pmid 14749725] [evidence IDA]; Interacting selectively with any protein or protein co…	BMP2B1; BMP2B; ZYME	BMP2B1; BMP2B; ZYME
730577	1.11035	2.15898	7.2493	9.67005	2.49077e-12	9.47906e-11	17.6104	CPXM1	5.43552	5.47961	5.5911	5.28816	6.59592	6.67591	6.50582	6.52229	Homo sapiens	RefSeq	NM_019609.3	ILMN_26242	CPXM1	NM_019609.3	NM_019609.3		56265	62241005	NM_019609.3	CPXM1	NP_062555.1	ILMN_1712046	S	2235	GGCGCCTGGAGCGGCTAAGGGGACAGAAGGATTGATACCTGCGGTTTAAG	20	-	2774820-2774835:2774836-2774869	20p13c	Homo sapiens carboxypeptidase X (M14 family), member 1 (CPXM1), mRNA.	The space external to the outermost structure of a cell. For cells without external protective or external encapsulating structures this refers to space outside of the plasma membrane. This term covers the host cell environment outside an intracellular parasite [goid 5576] [evidence IEA]; That part of a multicellular organism outside the cells proper, usually taken to be outside the plasma membra…	The hydrolysis of a peptide bond or bonds within a protein [goid 6508] [evidence IEA]; The attachment of a cell, either to another cell or to an underlying substrate such as the extracellular matrix, via cell adhesion molecules [goid 7155] [evidence IEA]	Catalysis of the hydrolysis of C-terminal amino acid residues from a polypeptide chain by a mechanism in which water acts as a nucleophile, one or two metal ions hold the water molecule in place, and charged amino acid side chains are ligands for the metal ions [goid 4181] [evidence IEA]; Catalysis of the hydrolysis of a peptide bond. A peptide bond is a covalent bond formed when the carbon atom …	CPX1; CPXM	CPX1; CPXM
4040379	1.10935	2.15749	4.84986	7.13595	8.40306e-09	1.77717e-07	9.45606	LOC644242	4.41777	4.32475	4.48841	4.26666	5.64933	5.52858	4.78876	5.9479	Homo sapiens	RefSeq	XM_927425.1	ILMN_40356	LOC644242	XM_927425.1	XM_927425.1		644242	88942984	XM_927425.1	LOC644242	XP_932518.1	ILMN_1660839	S	384	GCATCACACACCTTTGCCTGCTATAGCACATGCTAGAGTGCACCTTACAG	1	-	119942978-119943027		PREDICTED: Homo sapiens hypothetical protein LOC644242 (LOC644242), mRNA.
3060682	1.10732	2.15445	7.77813	10.7444	9.94072e-14	4.81547e-12	20.8524	BPGM	8.04955	7.942	8.06837	8.18313	9.06208	9.1499	9.08942	9.29676	Homo sapiens	RefSeq	NM_001724.3	ILMN_19996	BPGM	NM_001724.3	NM_001724.3		669	40353767	NM_001724.3	BPGM	NP_001715.1	ILMN_2352921	A	1158	GTCATAGCCTTATGAGTTAGCTTTCTTGCTAGCCCCCTAGTCGGTCACCA	7	+	134014505-134014554	7q33b	Homo sapiens 2,3-bisphosphoglycerate mutase (BPGM), transcript variant 1, mRNA.		The chemical reactions and pathways involving carbohydrates, any of a group of organic compounds based of the general formula Cx(H2O)y. Includes the formation of carbohydrate derivatives by the addition of a carbohydrate residue to another molecule [goid 5975] [pmid 2542247] [evidence NAS]; The chemical reactions and pathways resulting in the breakdown of a monosaccharide (generally glucose) into…	Catalysis of the reaction: 3-phospho-D-glyceroyl phosphate = 2,3-bisphospho-D-glycerate [goid 4082] [pmid 2542247] [evidence TAS]; Catalysis of the reaction: 2,3-diphosphoglycerate + H2O = 3-phosphoglycerate + phosphate [goid 4083] [evidence IEA]; Catalysis of the reaction: 2-phospho-D-glycerate = 3-phospho-D-glycerate [goid 4619] [evidence IEA]; Catalysis of the hydrolysis of various bonds, e.g.…
6290356	1.10654	2.15329	8.23932	10.8306	7.72678e-14	3.77624e-12	21.1061	SERPINF1	9.75819	9.95608	9.8714	9.44735	11.0115	10.8458	11.0674	10.7073	Homo sapiens	RefSeq	NM_002615.4	ILMN_19076	SERPINF1	NM_002615.4	NM_002615.4		5176	54792142	NM_002615.4	SERPINF1	NP_002606.3	ILMN_2141482	S	1438	CCCTAGAAGAAAACCCGAGGGACAGCAGATTCCACAGGACACGAAGGCTG	17	+	1627514-1627563	17p13.3d	Homo sapiens serpin peptidase inhibitor, clade F (alpha-2 antiplasmin, pigment epithelium derived factor), member 1 (SERPINF1), mRNA.	The space external to the outermost structure of a cell. For cells without external protective or external encapsulating structures this refers to space outside of the plasma membrane. This term covers the host cell environment outside an intracellular parasite [goid 5576] [pmid 12737624] [evidence IDA]; That part of a multicellular organism outside the cells proper, usually taken to be outside t…	The biological process whose specific outcome is the progression of a multicellular organism over time from an initial condition (e.g. a zygote or a young adult) to a later condition (e.g. a multicellular animal or an aged adult) [goid 7275] [pmid 8473338] [evidence TAS]; The multiplication or reproduction of cells, resulting in the expansion of a cell population [goid 8283] [pmid 8473338] [evide…	Stops, prevents or reduces the activity of serine-type endopeptidases, enzymes that catalyze the hydrolysis of nonterminal peptide bonds in a polypeptide chain; a serine residue (and a histidine residue) are at the active center of the enzyme [goid 4867] [pmid 8473338] [evidence TAS]	PIG35; PEDF; EPC-1	EPC-1; PIG35; PEDF
1400603	1.10587	2.15229	6.88801	8.09458	3.60952e-10	9.85277e-09	12.6097	ZFYVE16	6.68851	6.46675	6.88075	7.1791	7.76555	7.95686	7.79287	7.9335	Homo sapiens	RefSeq	NM_014733.2	ILMN_25838	ZFYVE16	NM_014733.2	NM_014733.2		9765	41281465	NM_014733.2	ZFYVE16	NP_055548.2	ILMN_2140999	S	5858	CCTCTTTACTTCAAACAGCAAAAAAGTGGGGGGCATATTGTAGTCCTGTC	5	+	79810058-79810107	5q14.1e	Homo sapiens zinc finger, FYVE domain containing 16 (ZFYVE16), mRNA.	All of the contents of a cell excluding the plasma membrane and nucleus, but including other subcellular structures [goid 5737] [evidence IEA]; Double layer of lipid molecules that encloses all cells, and, in eukaryotes, many organelles; may be a single or double lipid bilayer; also includes associated proteins [goid 16020] [evidence IEA]; The lipid bilayer surrounding an early endosome [goid 319…	The process of directing proteins towards the lysosome using signals contained within the protein [goid 6622] [pmid 11546807] [evidence IMP]; The cascade of processes by which a signal interacts with a receptor, causing a change in the level or activity of a second messenger or other downstream target, and ultimately effecting a change in the functioning of the cell [goid 7165] [pmid 11546807] [e…	Interacting selectively with any protein or protein complex (a complex of two or more proteins that may include other nonprotein molecules) [goid 5515] [pmid 14613930] [evidence IPI]; Interacting selectively with phosphatidylinositol, any glycophospholipid with its sn-glycerol 3-phosphate residue is esterified to the 1-hydroxyl group of 1D-myo-inositol [goid 5545] [pmid 11546807] [evidence IDA]; …	KIAA0305; DKFZp686E13162; ENDOFIN	KIAA0305; DKFZp686E13162; ENDOFIN
6840441	1.10308	2.14813	5.03297	5.74821	8.61969e-07	1.24238e-05	4.8411	IFNE1	5.03116	4.97393	5.08571	4.76846	5.44983	5.99702	6.07774	6.74163	Homo sapiens	RefSeq	NM_176891.3	ILMN_164114	IFNE1	NM_176891.3	NM_176891.3		338376	54262143	NM_176891.3	IFNE1	NP_795372.1	ILMN_2097997	S	1092	CAGGACTACAGCACCTGTGCCTGGGCCATTGTCCAAGTAGAAATCAGCCG	9	-	21471171-21471220	9p21.3c	Homo sapiens interferon epsilon 1 (IFNE1), mRNA.	The space external to the outermost structure of a cell. For cells without external protective or external encapsulating structures this refers to space outside of the plasma membrane. This term covers the host cell environment outside an intracellular parasite [goid 5576] [evidence IEA]; That part of a multicellular organism outside the cells proper, usually taken to be outside the plasma membra…	Reactions, triggered in response to the presence of a foreign body or the occurrence of an injury, which result in restriction of damage to the organism attacked or prevention/recovery from the infection caused by the attack [goid 6952] [evidence IEA]; A change in state or activity of a cell or an organism (in terms of movement, secretion, enzyme production, gene expression, etc.) as a result of …	[goid 5126] [evidence IEA]	MGC119018; PRO655; MGC119020; IFNT1	MGC119018; PRO655; MGC119020; IFNT1
2490593	1.10185	2.14629	8.40602	8.53973	8.6041e-11	2.58734e-09	14.0493	COL7A1	10.2819	10.0608	10.2747	10.3188	11.5108	11.4307	11.3443	11.0633	Homo sapiens	RefSeq	NM_000094.2	ILMN_24830	COL7A1	NM_000094.2	NM_000094.2		1294	17738300	NM_000094.2	COL7A1	NP_000085.1	ILMN_1751161	S	9046	TGCACGTCCGTTATTTCAGTGACTTGGTCCCGTGGGTCTAGCCTTCCCCC	3	-	48576675-48576724	3p21.31e	Homo sapiens collagen, type VII, alpha 1 (epidermolysis bullosa, dystrophic, dominant and recessive) (COL7A1), mRNA.	The space external to the outermost structure of a cell. For cells without external protective or external encapsulating structures this refers to space outside of the plasma membrane. This term covers the host cell environment outside an intracellular parasite [goid 5576] [evidence IEA]; A collagen homotrimer of alpha1(VII) chains; type VII collagen triple helices form antiparallel dimer, which …	The attachment of a cell, either to another cell or to an underlying substrate such as the extracellular matrix, via cell adhesion molecules [goid 7155] [evidence IEA]; The process whose specific outcome is the progression of the epidermis over time, from its formation to the mature structure. The epidermis is the outer epithelial layer of a plant or animal, it may be a single layer that produces…	Stops, prevents or reduces the activity of serine-type endopeptidases, enzymes that catalyze the hydrolysis of nonterminal peptide bonds in a polypeptide chain; a serine residue (and a histidine residue) are at the active center of the enzyme [goid 4867] [evidence IEA]; The action of a molecule that contributes to the structural integrity of a complex or assembly within or outside a cell [goid 51…	EBR1; EBD1; EBDCT	EBR1; EBD1; EBDCT
[truncated: 5,784 more rows]

## Sheet: Day 6
Array_Address_Id	logFC	Fold Change	AveExpr	t	P.Value	adj.P.Val	B	TargetID	2D - 1	2D - 2	2D - 3	2D - 4	3D - 1	3D -2	3D - 3	3D - 4	Species	Source	Search_Key	Transcript	ILMN_Gene	Source_Reference_ID	RefSeq_ID	Unigene_ID	Entrez_Gene_ID	GI	Accession	Symbol	Protein_Product	Probe_Id	Probe_Type	Probe_Start	Probe_Sequence	Chromosome	Probe_Chr_Orientation	Probe_Coordinates	Cytoband	Definition	Ontology_Component	Ontology_Process	Ontology_Function	Synonyms	Obsolete_Probe_Id
[truncated: 6,690 more rows]
